# Supplementary material for: Machine learning-assisted crystal engineering of a zeolite
Source: Nat Commun. 2023 May 31;14:3152. doi: 10.1038/s41467-023-38738-5 (PMC10232492; doi:10.1038/s41467-023-38738-5)
Supplement: Supplementary file 3 — Source Data File [file 41467_2023_38738_MOESM3_ESM.xlsx]

## Sheet: Figure 1
	Fig. 1(a)																										Fig. 1(b)																		Fig. 1(c)
	Na2O/Al2O3	H2Ofinal / Na2O	entry		Na2O/Al2O3	H2Ofinal / Na2O	entry		Na2O/Al2O3	H2Ofinal / Na2O	entry		Na2O/Al2O3	H2Ofinal / Na2O	entry		Na2O/Al2O3	H2Ofinal / Na2O	entry		Na2O/Al2O3	H2Ofinal / Na2O	entry				Na2O/Al2O3	H2Ofinal / Na2O	entry		Na2O/Al2O3	H2Ofinal / Na2O	entry		Na2O/Al2O3	H2Ofinal / Na2O	entry		Na2O/Al2O3	H2Ofinal / Na2O	entry				Na2O/Al2O3	H2Ofinal / Na2O	entry		Na2O/Al2O3
	blue square				red square				blue diamond				red diamond				down triangle				up triangle						blue square				blue diamond				down triangle				up triangle						blue square				blue diamond
	3.6	44.4444	4		5	32	37		8	12.5	65		11	8.36364	73		4	25	A1		3	53.3333	A14				4	43	1		8	8.33333	60		2.9	34.4828	A61		2.22	48.0481	A68				9.5	22.5263	44		14
	3.7	43.2432	5						12	8.33333	66		10	8	81		4	25	A2		3	53.3333	A15				8	26.75	2		10	10	61		4	25	A62		2.22	48.0481	A69				10	21.4	45		12
	3.8	42.1053	6						12	8.33333	67		6	8.33333	88		4	25	A3		3.5	45.7143	A16				8	50	3		10	8.33333	63		8	12.5	A63		2.22	48.0481	A70				10	21.4	46		12
	3.9	41.0256	7						9	11.1111	68						4	25	A4		3.5	45.7143	A17				10	21.4	36		10.9091	8.33333	64		8	12.5	A64		2.22	48.0481	A71				10.5	20.3809	47		12
	4	40	8						11	9.09091	69						5	16	A5		3.5	45.7143	A18												8.57143	8.33333	A65		8	8.5	A72				11	19.4546	48		12
	4	40	9						10	10	70						6	8.33333	A6		3.5	45.7143	A19												9.23077	8.33333	A66		10	8.4	A73				11.5	18.6087	49
	4	40	10						10	8.3	79						6	13.3333	A7		3.5	45.7143	A20												20	5	A67		20	10.7	A74				18	11.8889	50
	4	40	11						9	8.33333	87						6	16.6667	A8		3.5	45.7143	A21																20.069	34.9549	A75				12	17.8333	51
	4	40	12														7	8.28571	A9		3.5	45.7143	A22																20.069	34.9549	A76				12	17.8333	52
	4	40	13														7	8.28571	A10		4	25	A23																20.069	34.9549	A77				12	17.8333	53
	4	40	14														7	11.4286	A11		4	35	A24																20.069	34.9549	A78				12	17.8333	54
	4	40	15														8	8.375	A12		4	40	A25																						12	17.8333	55
	4	40	16														12	8.33333	A13		4	40	A26																						16	13.375	56
	4	40	17																		4	40	A27																						14	15.2857	57
	4	40	18																		4	40	A28																						14	15.2857	58
	4	40	19																		4	40	A29																						14	15.2857	59
	4	40	20																		4	40	A30																						14	7.85714	74
	4	40	21																		4	40	A31																						14	7.85714	75
	4	40	22																		4	40	A32																						14	7.85714	76
	4	40	23																		4	40	A33
	4	40	24																		4	40	A34
	4	40	25																		4	40	A35
	4	35	30																		4	40	A36
	4	35	31																		4	52	A37
	4	35	32																		4	53.5	A38
	4	35	33																		4	53.5	A39
	4	35	34																		4	53.5	A40
	4	35	35																		5.8	27.5862	A41
	5.15	31.068	38																		6	23.3333	A42
	5.15	31.068	39																		6	23.3333	A43
	4	30	40																		6	23.3333	A44
	4	30	41																		12	8.41667	A45
	12	17.8333	42
	6	23.3333	43
[truncated: 23 more columns]

## Sheet: Figure 2
	Fig. 2(a)														Fig. 2(b)														Fig. 2(c)										Fig. 2(d)
	Blue dots (training)				Red dots (testing)				Green dots (prediction)						Blue dots (training)				Red dots (testing)				Green dots (prediction)						Blue dots (training)				Red dots (testing)						Blue dots (training)				Red dots (testing)				Green dots (prediction)
	Si/Al ratio	Prediction value	entry		Si/Al ratio	Prediction value	entry		Si/Al ratio	Prediction value	entry				log10 (Particle Size)	Prediction value	entry		log10 (Particle Size)	Prediction value	entry		log10 (Particle Size)	Prediction value	entry				log10 (Crystal Size)	Prediction value	entry		log10 (Crystal Size)	Prediction value	entry				FAU/(FAU+EMT)	Prediction value	entry		FAU/(FAU+EMT)	Prediction value	entry		FAU/(FAU+EMT)	Prediction value	entry
	1.28057	1.27824	1		2.75841	2.76635	26		3.016	3.07113	89				3.62521	3.60285	1		3.40312	3.22952	26		3.12937	3.11058	89				1.23273	1.18	2		1.69275	1.4	62				0.993	0.99431	1		0.991	0.99219	26		0.993	0.98912	89
	1.34341	1.32963	2		2.25129	2.32898	37		3.018	3.40831	90				1.90849	2.01436	2		2.9425	3.22384	37		3.13033	2.83553	90				1.6721	1.69	21		1.28556	1.31	73				0.705	0.58	2		0.993	0.99208	37		0.992	0.97299	90
	1.6332	1.63166	3		1.244	1.31608	62		3.528	3.5538	91				3.49831	3.49831	3		2.81954	2.79475	62		3.27416	2.76044	91				1.21074	1.21	29		1.38856	1.3	81				0.992	0.992	3		0.828	0.90972	62		0.991	0.96854	91
	2.83823	2.89195	4		1.2036	1.20222	73		3.15	2.82159	92				3.22479	3.19902	4		1.95904	1.8234	73		3.2266	2.64577	92				1.13173	1.19	36		1.76042	1.41	88				0.993	0.99463	4		0.825	0.8608	73		0.995	0.96165	92
	2.79294	2.84911	5		1.2551	1.38171	78								3.21985	3.18593	5		2.67669	2.5866	78								1.13019	1.24	42								0.994	0.99464	5		0.993	0.96234	78
	2.77203	2.74223	6		1.30814	1.34397	81								3.21564	3.19742	6		1.60206	2.35495	81								1.75732	1.48	44								0.991	0.99576	6		0.859	0.86675	81
	2.69347	2.6988	7		2.28931	2.20898	88								3.16673	3.17842	7		2.47712	2.89864	88								1.64146	1.48	45								0.99	0.99577	7		0.985	0.98265	88
	2.65092	2.66608	8												3.1807	3.17292	8												1.40217	1.25	46								0.989	0.99348	8
	2.66943	2.66608	9												3.1959	3.17292	9												1.40146	1.48	47								0.995	0.99348	9
	2.68795	2.66608	10												3.19866	3.17292	10												1.39859	1.49	48								0.993	0.99348	10
	2.7088	2.71813	11												3.27875	3.23105	11												1.375	1.49	49								0.994	0.99223	11
	2.67923	2.66608	12												3.19312	3.17292	12												1.60836	1.42	50								0.993	0.99348	12
	2.6689	2.66608	13												3.17026	3.17292	13												1.21074	1.23	51								0.994	0.99348	13
	2.6938	2.66608	14												3.0983	3.17292	14												1.27722	1.31	52								0.994	0.99348	14
	2.72008	2.71813	15												3.16938	3.23105	15												1.32163	1.28	53								0.994	0.99223	15
	2.67662	2.67813	16												3.25479	3.25479	16												1.30771	1.28	54								0.994	0.994	16
	2.69663	2.65541	17												3.19838	3.15923	17												1.51141	1.49	55								0.999	0.99577	17
	2.68251	2.65541	18												3.14613	3.15923	18												1.226	1.38	56								0.994	0.99577	18
	2.71169	2.652	19												3.33445	3.24204	19												1.26991	1.33	57								0.992	0.99577	20
	2.69505	2.65541	20												3.1116	3.15923	20												1.1152	1.49	58								0.96139	0.98418	21
	2.76988	2.55276	21												3.51851	3.51635	21												1.69214	1.49	59								0.998	0.99444	23
	2.6551	2.67862	22												3.16732	3.1527	22												1.15872	1.18	60								0.998	0.99466	24
	2.72867	2.66157	23												3.07809	3.2006	23												1.22942	1.34	61								0.993	0.99071	25
	2.762	2.7208	24												3.07918	3.14555	24												1.25764	1.21	63								0.989	0.99344	28
	2.76357	2.74645	25												3.13609	3.19475	25												1.23918	1.27	64								0.992	0.99544	29
	2.6351	2.74365	27												3.33646	3.19611	27												1.42139	1.3	65								0.996	0.99323	30
	2.51403	2.60787	28												3.21932	3.18418	28												1.33188	1.37	66								0.993	0.99236	31
	2.59254	2.54711	29												3.256	3.26644	29												1.33516	1.36	67								0.991	0.99492	32
	2.57999	2.6294	30												3.1271	3.18938	30												1.41488	1.31	68								0.992	0.99492	33
	2.57697	2.6596	31												3.2052	3.24128	31												1.30353	1.34	69								0.992	0.99452	34
	2.57528	2.59261	32												3.2408	3.238	32												1.16714	1.32	70								0.992	0.99452	35
	2.56138	2.59261	33												3.17522	3.238	33												1.46301	1.51	72								0.499	0.39481	36
	2.55785	2.60152	34												3.1271	3.17944	34												1.49586	1.62	74								0.997	0.99332	38
	2.68251	2.60152	35												3.2465	3.17944	35												1.75546	1.64	75								0.998	0.99563	39
	1.28811	1.30828	36												1.87506	1.81593	36												1.60087	1.64	76								0.993	0.99201	40
	2.15792	2.16418	38												2.93952	2.94243	38												1.69358	1.65	77								0.992	0.99251	41
	2.14968	2.15928	39												2.94448	2.92878	39												1.29226	1.27	79								0.469	0.52415	42
	2.6689	2.60319	40												3.27184	3.22869	40												1.72997	1.7	82								0.989	0.97747	43
	2.61403	2.59461	41												3.23045	3.19669	41												1.5306	1.47	83								0.954	0.91679	44
	1.26563	1.29878	42												2.20683	2.09453	42												1.70083	1.66	84								0.892	0.89997	45
	1.88642	2.15511	43												2.95617	2.95728	43												1.5972	1.63	85								0.876	0.81226	46
	1.814	1.67044	44												3.07918	2.72415	44												1.50269	1.37	86								0.801	0.87988	47
	1.59279	1.6119	45												2.74819	2.65642	45																						0.804	0.85639	48
	1.709	1.64593	46												2.46687	2.55025	46																						0.783	0.82968	49
	1.49255	1.55462	47												2.3784	2.58801	47																						0.863	0.82112	50
	1.47912	1.49861	48												2.26951	2.52021	48																						0.712	0.75905	51
	1.43036	1.44387	49												2.28556	2.45432	49																						0.749	0.88837	52
	1.08827	1.04034	50												2.92737	2.85194	50																						0.787	0.88293	53
	1.41854	1.41519	51												1.97313	1.97313	51																						0.767	0.78434	54
	1.51648	1.51954	52												1.96379	1.96379	52																						0.863	0.80021	55
	1.39821	1.39015	53												2.14922	2.14922	53																						0.618	0.79215	56
	1.44184	1.46337	54												2.68215	2.49176	54																						0.679	0.77786	57
	1.30102	1.39041	55												2.40483	2.3916	55																						0.432	0.67517	58
	1.16729	1.16025	56												2.5092	2.67691	56																						0.887	0.67517	59
	1.28057	1.30135	57												2.40312	2.5388	57																						0.447	0.68683	60
	1.28092	1.18958	58												2.30103	2.19411	58																						0.589	0.76422	61
	1.15279	1.18958	59												2.28556	2.19411	59																						0.753	0.76128	63
	1.20176	1.21748	60												1.20412	1.15644	60																						0.85	0.81887	64
	1.16004	1.2082	61												1.5563	1.48539	61																						0.807	0.84754	65
	1.15026	1.12398	63												1.27875	1.36384	63																						0.865	0.88713	66
	1.06548	1.09925	64												1.34242	1.41098	64																						0.834	0.86729	67
	1.75893	1.76085	65												2.20683	2.30251	65																						0.808	0.84847	68
	1.1898	0.94942	66												1.4624	1.47203	66																						0.774	0.86486	69
	1.2325	1.18963	67												1.50515	1.6174	67																						0.652	0.8546	70
	1.51319	1.58436	68												2.16732	2.07647	68																						0.957	0.95041	71
	1.17857	1.24603	69												1.85733	1.63462	69																						0.856	0.92137	72
	1.29078	1.41271	70												1.78533	1.84824	70																						0.889	0.94529	74
	1.311	1.34293	71												2.78176	2.76042	71																						0.982	0.95216	75
	1.10298	1.08846	72												1.5563	1.57729	72																						0.928	0.95216	76
	1.19601	1.16877	74												2.0086	2.0086	74																						0.986	0.94322	77
	1.1617	1.17152	75												2.57054	2.44009	75																						0.83	0.83401	79
	1.15864	1.17152	76												2.30963	2.44009	76																						0.993	0.95155	80
	1.17425	1.12769	77												1.92942	1.98293	77																						0.916	0.94696	82
	1.24522	1.46548	79												2.22531	2.21932	79																						0.891	0.84239	83
	1.207	1.18341	80												2.17609	2.01258	80																						0.955	0.88837	84
	1.19656	1.23338	82												2.7839	2.75579	82																						0.939	0.88293	85
	1.28829	1.29619	83												2.01284	2.01284	83																						0.889	0.94895	86
	1.3911	1.38807	84												2.16435	2.16435	84																						0.99	0.81383	87
	1.34533	1.35337	85												2.16435	2.16435	85
	1.334	1.35321	86												1.8451	1.954	86
	2.03155	1.7381	87												2.59329	2.59148	87

## Sheet: Figure 3
Figure 3a				Figure 3b				Figure 3c
	Na2O	Cryst days			Na2O	SiO2			Temp	Time		Data Point Used
Gradient	-7.8074	0.123197		Gradient	-7.8074	0.6625		Gradient	0.01727	0.1231		#20
For a 100x100 Contour Plot reshaping is needed				For a 100x100 Contour Plot reshaping is needed				For a 100x100 Contour Plot reshaping is needed					SiO2	Na2O	H2O initial	H2O final	SI Source 1	Si Source 2	Al Source 1	Al Sourcr 2	Oven Type 1	Oven Type 2	Cryst Temp	Cryst Time
													12	4	160	160	-0.5	-0.866	1	0	1	0	100	5
X	Y	SiAl		X	Y	Si/Al		X	Y	Si/Al
2	0.5	3.67742		2	5	3.67742		50	0.5	3.67742			GH Prediction	2.6554
2.06566	0.5	3.64791		2.0404	5	3.64791		50.7071	0.5	3.64791
2.13131	0.5	3.61842		2.08081	5	3.61842		51.4141	0.5	3.61842
2.19697	0.5	3.58894		2.12121	5	3.58894		52.1212	0.5	3.58894
2.26263	0.5	3.55948		2.16162	5	3.55948		52.8283	0.5	3.55948
2.32828	0.5	3.53002		2.20202	5	3.53002		53.5354	0.5	3.53002
2.39394	0.5	3.50059		2.24242	5	3.50059		54.2424	0.5	3.50059
2.4596	0.5	3.47116		2.28283	5	3.47116		54.9495	0.5	3.47116
2.52525	0.5	3.44175		2.32323	5	3.44175		55.6566	0.5	3.44175
2.59091	0.5	3.41236		2.36364	5	3.41236		56.3636	0.5	3.41236
2.65657	0.5	3.38298		2.40404	5	3.38298		57.0707	0.5	3.38298
2.72222	0.5	3.35361		2.44444	5	3.35361		57.7778	0.5	3.35361
2.78788	0.5	3.32426		2.48485	5	3.32426		58.4848	0.5	3.32426
2.85354	0.5	3.29492		2.52525	5	3.29492		59.1919	0.5	3.29492
2.91919	0.5	3.2656		2.56566	5	3.2656		59.899	0.5	3.2656
2.98485	0.5	3.23629		2.60606	5	3.23629		60.6061	0.5	3.23629
3.05051	0.5	3.207		2.64646	5	3.207		61.3131	0.5	3.207
3.11616	0.5	3.17772		2.68687	5	3.17772		62.0202	0.5	3.17772
3.18182	0.5	3.14845		2.72727	5	3.14845		62.7273	0.5	3.14845
3.24747	0.5	3.11921		2.76768	5	3.11921		63.4343	0.5	3.11921
3.31313	0.5	3.08998		2.80808	5	3.08998		64.1414	0.5	3.08998
3.37879	0.5	3.06076		2.84848	5	3.06076		64.8485	0.5	3.06076
3.44444	0.5	3.03156		2.88889	5	3.03156		65.5556	0.5	3.03156
3.5101	0.5	3.00237		2.92929	5	3.00237		66.2626	0.5	3.00237
3.57576	0.5	2.9732		2.9697	5	2.9732		66.9697	0.5	2.9732
3.64141	0.5	2.94405		3.0101	5	2.94405		67.6768	0.5	2.94405
3.70707	0.5	2.91491		3.05051	5	2.91491		68.3838	0.5	2.91491
3.77273	0.5	2.88579		3.09091	5	2.88579		69.0909	0.5	2.88579
3.83838	0.5	2.85668		3.13131	5	2.85668		69.798	0.5	2.85668
3.90404	0.5	2.82759		3.17172	5	2.82759		70.5051	0.5	2.82759
3.9697	0.5	2.79852		3.21212	5	2.79852		71.2121	0.5	2.79852
4.03535	0.5	2.76946		3.25253	5	2.76946		71.9192	0.5	2.76946
4.10101	0.5	2.74042		3.29293	5	2.74042		72.6263	0.5	2.74042
4.16667	0.5	2.71139		3.33333	5	2.71139		73.3333	0.5	2.71139
4.23232	0.5	2.68239		3.37374	5	2.68239		74.0404	0.5	2.68239
4.29798	0.5	2.6534		3.41414	5	2.6534		74.7475	0.5	2.6534
4.36364	0.5	2.62442		3.45455	5	2.62442		75.4545	0.5	2.62442
4.42929	0.5	2.59547		3.49495	5	2.59547		76.1616	0.5	2.59547
4.49495	0.5	2.56653		3.53535	5	2.56653		76.8687	0.5	2.56653
4.56061	0.5	2.5376		3.57576	5	2.5376		77.5758	0.5	2.5376
4.62626	0.5	2.5087		3.61616	5	2.5087		78.2828	0.5	2.5087
4.69192	0.5	2.47981		3.65657	5	2.47981		78.9899	0.5	2.47981
4.75758	0.5	2.45094		3.69697	5	2.45094		79.697	0.5	2.45094
4.82323	0.5	2.42208		3.73737	5	2.42208		80.404	0.5	2.42208
4.88889	0.5	2.39325		3.77778	5	2.39325		81.1111	0.5	2.39325
4.95455	0.5	2.36443		3.81818	5	2.36443		81.8182	0.5	2.36443
5.0202	0.5	2.33563		3.85859	5	2.33563		82.5253	0.5	2.33563
5.08586	0.5	2.30685		3.89899	5	2.30685		83.2323	0.5	2.30685
5.15152	0.5	2.27808		3.93939	5	2.27808		83.9394	0.5	2.27808
5.21717	0.5	2.24934		3.9798	5	2.24934		84.6465	0.5	2.24934
5.28283	0.5	2.22061		4.0202	5	2.22061		85.3535	0.5	2.22061
5.34848	0.5	2.1919		4.06061	5	2.1919		86.0606	0.5	2.1919
5.41414	0.5	2.16321		4.10101	5	2.16321		86.7677	0.5	2.16321
5.4798	0.5	2.13454		4.14141	5	2.13454		87.4747	0.5	2.13454
5.54545	0.5	2.10588		4.18182	5	2.10588		88.1818	0.5	2.10588
5.61111	0.5	2.07725		4.22222	5	2.07725		88.8889	0.5	2.07725
5.67677	0.5	2.04863		4.26263	5	2.04863		89.596	0.5	2.04863
5.74242	0.5	2.02003		4.30303	5	2.02003		90.303	0.5	2.02003
5.80808	0.5	1.99145		4.34343	5	1.99145		91.0101	0.5	1.99145
5.87374	0.5	1.96289		4.38384	5	1.96289		91.7172	0.5	1.96289
5.93939	0.5	1.93435		4.42424	5	1.93435		92.4242	0.5	1.93435
6.00505	0.5	1.90583		4.46465	5	1.90583		93.1313	0.5	1.90583
6.07071	0.5	1.87732		4.50505	5	1.87732		93.8384	0.5	1.87732
6.13636	0.5	1.84884		4.54545	5	1.84884		94.5455	0.5	1.84884
6.20202	0.5	1.82038		4.58586	5	1.82038		95.2525	0.5	1.82038
6.26768	0.5	1.79193		4.62626	5	1.79193		95.9596	0.5	1.79193
6.33333	0.5	1.76351		4.66667	5	1.76351		96.6667	0.5	1.76351
6.39899	0.5	1.7351		4.70707	5	1.7351		97.3737	0.5	1.7351
6.46465	0.5	1.70672		4.74747	5	1.70672		98.0808	0.5	1.70672
6.5303	0.5	1.67835		4.78788	5	1.67835		98.7879	0.5	1.67835
6.59596	0.5	1.65001		4.82828	5	1.65001		99.4949	0.5	1.65001
6.66162	0.5	1.62168		4.86869	5	1.62168		100.202	0.5	1.62168
6.72727	0.5	1.59338		4.90909	5	1.59338		100.909	0.5	1.59338
6.79293	0.5	1.56509		4.94949	5	1.56509		101.616	0.5	1.56509
6.85859	0.5	1.53683		4.9899	5	1.53683		102.323	0.5	1.53683
6.92424	0.5	1.50858		5.0303	5	1.50858		103.03	0.5	1.50858
6.9899	0.5	1.48036		5.07071	5	1.48036		103.737	0.5	1.48036
7.05556	0.5	1.45216		5.11111	5	1.45216		104.444	0.5	1.45216
7.12121	0.5	1.42398		5.15152	5	1.42398		105.152	0.5	1.42398
7.18687	0.5	1.39581		5.19192	5	1.39581		105.859	0.5	1.39581
7.25253	0.5	1.36767		5.23232	5	1.36767		106.566	0.5	1.36767
7.31818	0.5	1.33955		5.27273	5	1.33955		107.273	0.5	1.33955
7.38384	0.5	1.31146		5.31313	5	1.31146		107.98	0.5	1.31146
7.44949	0.5	1.28338		5.35354	5	1.28338		108.687	0.5	1.28338
7.51515	0.5	1.25532		5.39394	5	1.25532		109.394	0.5	1.25532
7.58081	0.5	1.22729		5.43434	5	1.22729		110.101	0.5	1.22729
7.64646	0.5	1.19928		5.47475	5	1.19928		110.808	0.5	1.19928
7.71212	0.5	1.17129		5.51515	5	1.17129		111.515	0.5	1.17129
7.77778	0.5	1.14332		5.55556	5	1.14332		112.222	0.5	1.14332
7.84343	0.5	1.11537		5.59596	5	1.11537		112.929	0.5	1.11537
7.90909	0.5	1.08744		5.63636	5	1.08744		113.636	0.5	1.08744
7.97475	0.5	1.05954		5.67677	5	1.05954		114.343	0.5	1.05954
8.0404	0.5	1.03165		5.71717	5	1.03165		115.051	0.5	1.03165
8.10606	0.5	1.00379		5.75758	5	1.00379		115.758	0.5	1.00379
8.17172	0.5	0.975956		5.79798	5	0.975956		116.465	0.5	0.975956
8.23737	0.5	0.94814		5.83838	5	0.94814		117.172	0.5	0.94814
8.30303	0.5	0.920347		5.87879	5	0.920347		117.879	0.5	0.920347
8.36869	0.5	0.892576		5.91919	5	0.892576		118.586	0.5	0.892576
8.43434	0.5	0.864827		5.9596	5	0.864827		119.293	0.5	0.864827
8.5	0.5	0.837101		6	5	0.837101		120	0.5	0.837101
2	0.626263	3.66841		2	5.16162	3.66841		50	0.626263	3.66841
2.06566	0.626263	3.63891		2.0404	5.16162	3.63891		50.7071	0.626263	3.63891
2.13131	0.626263	3.60943		2.08081	5.16162	3.60943		51.4141	0.626263	3.60943
2.19697	0.626263	3.57995		2.12121	5.16162	3.57995		52.1212	0.626263	3.57995
2.26263	0.626263	3.5505		2.16162	5.16162	3.5505		52.8283	0.626263	3.5505
2.32828	0.626263	3.52105		2.20202	5.16162	3.52105		53.5354	0.626263	3.52105
2.39394	0.626263	3.49162		2.24242	5.16162	3.49162		54.2424	0.626263	3.49162
2.4596	0.626263	3.46221		2.28283	5.16162	3.46221		54.9495	0.626263	3.46221
2.52525	0.626263	3.4328		2.32323	5.16162	3.4328		55.6566	0.626263	3.4328
2.59091	0.626263	3.40342		2.36364	5.16162	3.40342		56.3636	0.626263	3.40342
2.65657	0.626263	3.37404		2.40404	5.16162	3.37404		57.0707	0.626263	3.37404
2.72222	0.626263	3.34468		2.44444	5.16162	3.34468		57.7778	0.626263	3.34468
2.78788	0.626263	3.31534		2.48485	5.16162	3.31534		58.4848	0.626263	3.31534
2.85354	0.626263	3.28601		2.52525	5.16162	3.28601		59.1919	0.626263	3.28601
2.91919	0.626263	3.2567		2.56566	5.16162	3.2567		59.899	0.626263	3.2567
2.98485	0.626263	3.2274		2.60606	5.16162	3.2274		60.6061	0.626263	3.2274
3.05051	0.626263	3.19811		2.64646	5.16162	3.19811		61.3131	0.626263	3.19811
3.11616	0.626263	3.16884		2.68687	5.16162	3.16884		62.0202	0.626263	3.16884
3.18182	0.626263	3.13959		2.72727	5.16162	3.13959		62.7273	0.626263	3.13959
3.24747	0.626263	3.11035		2.76768	5.16162	3.11035		63.4343	0.626263	3.11035
3.31313	0.626263	3.08112		2.80808	5.16162	3.08112		64.1414	0.626263	3.08112
3.37879	0.626263	3.05191		2.84848	5.16162	3.05191		64.8485	0.626263	3.05191
3.44444	0.626263	3.02272		2.88889	5.16162	3.02272		65.5556	0.626263	3.02272
3.5101	0.626263	2.99354		2.92929	5.16162	2.99354		66.2626	0.626263	2.99354
3.57576	0.626263	2.96438		2.9697	5.16162	2.96438		66.9697	0.626263	2.96438
3.64141	0.626263	2.93524		3.0101	5.16162	2.93524		67.6768	0.626263	2.93524
3.70707	0.626263	2.90611		3.05051	5.16162	2.90611		68.3838	0.626263	2.90611
3.77273	0.626263	2.87699		3.09091	5.16162	2.87699		69.0909	0.626263	2.87699
3.83838	0.626263	2.84789		3.13131	5.16162	2.84789		69.798	0.626263	2.84789
3.90404	0.626263	2.81881		3.17172	5.16162	2.81881		70.5051	0.626263	2.81881
3.9697	0.626263	2.78975		3.21212	5.16162	2.78975		71.2121	0.626263	2.78975
4.03535	0.626263	2.7607		3.25253	5.16162	2.7607		71.9192	0.626263	2.7607
4.10101	0.626263	2.73167		3.29293	5.16162	2.73167		72.6263	0.626263	2.73167
4.16667	0.626263	2.70265		3.33333	5.16162	2.70265		73.3333	0.626263	2.70265
4.23232	0.626263	2.67365		3.37374	5.16162	2.67365		74.0404	0.626263	2.67365
4.29798	0.626263	2.64467		3.41414	5.16162	2.64467		74.7475	0.626263	2.64467
4.36364	0.626263	2.6157		3.45455	5.16162	2.6157		75.4545	0.626263	2.6157
4.42929	0.626263	2.58676		3.49495	5.16162	2.58676		76.1616	0.626263	2.58676
4.49495	0.626263	2.55782		3.53535	5.16162	2.55782		76.8687	0.626263	2.55782
4.56061	0.626263	2.52891		3.57576	5.16162	2.52891		77.5758	0.626263	2.52891
4.62626	0.626263	2.50001		3.61616	5.16162	2.50001		78.2828	0.626263	2.50001
4.69192	0.626263	2.47113		3.65657	5.16162	2.47113		78.9899	0.626263	2.47113
4.75758	0.626263	2.44227		3.69697	5.16162	2.44227		79.697	0.626263	2.44227
4.82323	0.626263	2.41343		3.73737	5.16162	2.41343		80.404	0.626263	2.41343
4.88889	0.626263	2.3846		3.77778	5.16162	2.3846		81.1111	0.626263	2.3846
4.95455	0.626263	2.35579		3.81818	5.16162	2.35579		81.8182	0.626263	2.35579
5.0202	0.626263	2.327		3.85859	5.16162	2.327		82.5253	0.626263	2.327
5.08586	0.626263	2.29823		3.89899	5.16162	2.29823		83.2323	0.626263	2.29823
5.15152	0.626263	2.26947		3.93939	5.16162	2.26947		83.9394	0.626263	2.26947
5.21717	0.626263	2.24073		3.9798	5.16162	2.24073		84.6465	0.626263	2.24073
5.28283	0.626263	2.21201		4.0202	5.16162	2.21201		85.3535	0.626263	2.21201
5.34848	0.626263	2.18331		4.06061	5.16162	2.18331		86.0606	0.626263	2.18331
5.41414	0.626263	2.15463		4.10101	5.16162	2.15463		86.7677	0.626263	2.15463
5.4798	0.626263	2.12597		4.14141	5.16162	2.12597		87.4747	0.626263	2.12597
5.54545	0.626263	2.09732		4.18182	5.16162	2.09732		88.1818	0.626263	2.09732
5.61111	0.626263	2.06869		4.22222	5.16162	2.06869		88.8889	0.626263	2.06869
5.67677	0.626263	2.04008		4.26263	5.16162	2.04008		89.596	0.626263	2.04008
5.74242	0.626263	2.0115		4.30303	5.16162	2.0115		90.303	0.626263	2.0115
5.80808	0.626263	1.98293		4.34343	5.16162	1.98293		91.0101	0.626263	1.98293
5.87374	0.626263	1.95437		4.38384	5.16162	1.95437		91.7172	0.626263	1.95437
5.93939	0.626263	1.92584		4.42424	5.16162	1.92584		92.4242	0.626263	1.92584
6.00505	0.626263	1.89733		4.46465	5.16162	1.89733		93.1313	0.626263	1.89733
6.07071	0.626263	1.86884		4.50505	5.16162	1.86884		93.8384	0.626263	1.86884
6.13636	0.626263	1.84036		4.54545	5.16162	1.84036		94.5455	0.626263	1.84036
6.20202	0.626263	1.81191		4.58586	5.16162	1.81191		95.2525	0.626263	1.81191
6.26768	0.626263	1.78347		4.62626	5.16162	1.78347		95.9596	0.626263	1.78347
6.33333	0.626263	1.75506		4.66667	5.16162	1.75506		96.6667	0.626263	1.75506
6.39899	0.626263	1.72666		4.70707	5.16162	1.72666		97.3737	0.626263	1.72666
6.46465	0.626263	1.69828		4.74747	5.16162	1.69828		98.0808	0.626263	1.69828
6.5303	0.626263	1.66993		4.78788	5.16162	1.66993		98.7879	0.626263	1.66993
6.59596	0.626263	1.64159		4.82828	5.16162	1.64159		99.4949	0.626263	1.64159
6.66162	0.626263	1.61328		4.86869	5.16162	1.61328		100.202	0.626263	1.61328
6.72727	0.626263	1.58498		4.90909	5.16162	1.58498		100.909	0.626263	1.58498
6.79293	0.626263	1.5567		4.94949	5.16162	1.5567		101.616	0.626263	1.5567
6.85859	0.626263	1.52845		4.9899	5.16162	1.52845		102.323	0.626263	1.52845
6.92424	0.626263	1.50022		5.0303	5.16162	1.50022		103.03	0.626263	1.50022
6.9899	0.626263	1.472		5.07071	5.16162	1.472		103.737	0.626263	1.472
7.05556	0.626263	1.44381		5.11111	5.16162	1.44381		104.444	0.626263	1.44381
7.12121	0.626263	1.41564		5.15152	5.16162	1.41564		105.152	0.626263	1.41564
7.18687	0.626263	1.38748		5.19192	5.16162	1.38748		105.859	0.626263	1.38748
7.25253	0.626263	1.35935		5.23232	5.16162	1.35935		106.566	0.626263	1.35935
7.31818	0.626263	1.33124		5.27273	5.16162	1.33124		107.273	0.626263	1.33124
7.38384	0.626263	1.30315		5.31313	5.16162	1.30315		107.98	0.626263	1.30315
7.44949	0.626263	1.27509		5.35354	5.16162	1.27509		108.687	0.626263	1.27509
7.51515	0.626263	1.24704		5.39394	5.16162	1.24704		109.394	0.626263	1.24704
7.58081	0.626263	1.21902		5.43434	5.16162	1.21902		110.101	0.626263	1.21902
7.64646	0.626263	1.19101		5.47475	5.16162	1.19101		110.808	0.626263	1.19101
7.71212	0.626263	1.16303		5.51515	5.16162	1.16303		111.515	0.626263	1.16303
7.77778	0.626263	1.13507		5.55556	5.16162	1.13507		112.222	0.626263	1.13507
7.84343	0.626263	1.10713		5.59596	5.16162	1.10713		112.929	0.626263	1.10713
7.90909	0.626263	1.07922		5.63636	5.16162	1.07922		113.636	0.626263	1.07922
7.97475	0.626263	1.05132		5.67677	5.16162	1.05132		114.343	0.626263	1.05132
8.0404	0.626263	1.02345		5.71717	5.16162	1.02345		115.051	0.626263	1.02345
8.10606	0.626263	0.995599		5.75758	5.16162	0.995599		115.758	0.626263	0.995599
8.17172	0.626263	0.967771		5.79798	5.16162	0.967771		116.465	0.626263	0.967771
8.23737	0.626263	0.939965		5.83838	5.16162	0.939965		117.172	0.626263	0.939965
8.30303	0.626263	0.912181		5.87879	5.16162	0.912181		117.879	0.626263	0.912181
8.36869	0.626263	0.88442		5.91919	5.16162	0.88442		118.586	0.626263	0.88442
8.43434	0.626263	0.856681		5.9596	5.16162	0.856681		119.293	0.626263	0.856681
8.5	0.626263	0.828965		6	5.16162	0.828965		120	0.626263	0.828965
2	0.752525	3.65967		2	5.32323	3.65967		50	0.752525	3.65967
2.06566	0.752525	3.63018		2.0404	5.32323	3.63018		50.7071	0.752525	3.63018
2.13131	0.752525	3.6007		2.08081	5.32323	3.6007		51.4141	0.752525	3.6007
2.19697	0.752525	3.57124		2.12121	5.32323	3.57124		52.1212	0.752525	3.57124
2.26263	0.752525	3.54179		2.16162	5.32323	3.54179		52.8283	0.752525	3.54179
2.32828	0.752525	3.51236		2.20202	5.32323	3.51236		53.5354	0.752525	3.51236
2.39394	0.752525	3.48293		2.24242	5.32323	3.48293		54.2424	0.752525	3.48293
2.4596	0.752525	3.45353		2.28283	5.32323	3.45353		54.9495	0.752525	3.45353
2.52525	0.752525	3.42413		2.32323	5.32323	3.42413		55.6566	0.752525	3.42413
2.59091	0.752525	3.39475		2.36364	5.32323	3.39475		56.3636	0.752525	3.39475
2.65657	0.752525	3.36539		2.40404	5.32323	3.36539		57.0707	0.752525	3.36539
2.72222	0.752525	3.33604		2.44444	5.32323	3.33604		57.7778	0.752525	3.33604
2.78788	0.752525	3.3067		2.48485	5.32323	3.3067		58.4848	0.752525	3.3067
2.85354	0.752525	3.27738		2.52525	5.32323	3.27738		59.1919	0.752525	3.27738
2.91919	0.752525	3.24807		2.56566	5.32323	3.24807		59.899	0.752525	3.24807
2.98485	0.752525	3.21878		2.60606	5.32323	3.21878		60.6061	0.752525	3.21878
3.05051	0.752525	3.18951		2.64646	5.32323	3.18951		61.3131	0.752525	3.18951
3.11616	0.752525	3.16025		2.68687	5.32323	3.16025		62.0202	0.752525	3.16025
3.18182	0.752525	3.131		2.72727	5.32323	3.131		62.7273	0.752525	3.131
3.24747	0.752525	3.10177		2.76768	5.32323	3.10177		63.4343	0.752525	3.10177
3.31313	0.752525	3.07255		2.80808	5.32323	3.07255		64.1414	0.752525	3.07255
3.37879	0.752525	3.04335		2.84848	5.32323	3.04335		64.8485	0.752525	3.04335
3.44444	0.752525	3.01417		2.88889	5.32323	3.01417		65.5556	0.752525	3.01417
3.5101	0.752525	2.985		2.92929	5.32323	2.985		66.2626	0.752525	2.985
3.57576	0.752525	2.95585		2.9697	5.32323	2.95585		66.9697	0.752525	2.95585
3.64141	0.752525	2.92671		3.0101	5.32323	2.92671		67.6768	0.752525	2.92671
3.70707	0.752525	2.89759		3.05051	5.32323	2.89759		68.3838	0.752525	2.89759
3.77273	0.752525	2.86848		3.09091	5.32323	2.86848		69.0909	0.752525	2.86848
3.83838	0.752525	2.8394		3.13131	5.32323	2.8394		69.798	0.752525	2.8394
3.90404	0.752525	2.81032		3.17172	5.32323	2.81032		70.5051	0.752525	2.81032
3.9697	0.752525	2.78127		3.21212	5.32323	2.78127		71.2121	0.752525	2.78127
4.03535	0.752525	2.75223		3.25253	5.32323	2.75223		71.9192	0.752525	2.75223
4.10101	0.752525	2.7232		3.29293	5.32323	2.7232		72.6263	0.752525	2.7232
4.16667	0.752525	2.6942		3.33333	5.32323	2.6942		73.3333	0.752525	2.6942
4.23232	0.752525	2.66521		3.37374	5.32323	2.66521		74.0404	0.752525	2.66521
4.29798	0.752525	2.63623		3.41414	5.32323	2.63623		74.7475	0.752525	2.63623
4.36364	0.752525	2.60728		3.45455	5.32323	2.60728		75.4545	0.752525	2.60728
4.42929	0.752525	2.57834		3.49495	5.32323	2.57834		76.1616	0.752525	2.57834
4.49495	0.752525	2.54941		3.53535	5.32323	2.54941		76.8687	0.752525	2.54941
4.56061	0.752525	2.52051		3.57576	5.32323	2.52051		77.5758	0.752525	2.52051
4.62626	0.752525	2.49162		3.61616	5.32323	2.49162		78.2828	0.752525	2.49162
4.69192	0.752525	2.46275		3.65657	5.32323	2.46275		78.9899	0.752525	2.46275
4.75758	0.752525	2.4339		3.69697	5.32323	2.4339		79.697	0.752525	2.4339
4.82323	0.752525	2.40506		3.73737	5.32323	2.40506		80.404	0.752525	2.40506
4.88889	0.752525	2.37624		3.77778	5.32323	2.37624		81.1111	0.752525	2.37624
4.95455	0.752525	2.34744		3.81818	5.32323	2.34744		81.8182	0.752525	2.34744
5.0202	0.752525	2.31866		3.85859	5.32323	2.31866		82.5253	0.752525	2.31866
5.08586	0.752525	2.2899		3.89899	5.32323	2.2899		83.2323	0.752525	2.2899
5.15152	0.752525	2.26115		3.93939	5.32323	2.26115		83.9394	0.752525	2.26115
5.21717	0.752525	2.23242		3.9798	5.32323	2.23242		84.6465	0.752525	2.23242
5.28283	0.752525	2.20371		4.0202	5.32323	2.20371		85.3535	0.752525	2.20371
5.34848	0.752525	2.17502		4.06061	5.32323	2.17502		86.0606	0.752525	2.17502
5.41414	0.752525	2.14635		4.10101	5.32323	2.14635		86.7677	0.752525	2.14635
5.4798	0.752525	2.11769		4.14141	5.32323	2.11769		87.4747	0.752525	2.11769
5.54545	0.752525	2.08906		4.18182	5.32323	2.08906		88.1818	0.752525	2.08906
5.61111	0.752525	2.06044		4.22222	5.32323	2.06044		88.8889	0.752525	2.06044
5.67677	0.752525	2.03184		4.26263	5.32323	2.03184		89.596	0.752525	2.03184
5.74242	0.752525	2.00326		4.30303	5.32323	2.00326		90.303	0.752525	2.00326
5.80808	0.752525	1.9747		4.34343	5.32323	1.9747		91.0101	0.752525	1.9747
5.87374	0.752525	1.94616		4.38384	5.32323	1.94616		91.7172	0.752525	1.94616
5.93939	0.752525	1.91764		4.42424	5.32323	1.91764		92.4242	0.752525	1.91764
6.00505	0.752525	1.88913		4.46465	5.32323	1.88913		93.1313	0.752525	1.88913
6.07071	0.752525	1.86065		4.50505	5.32323	1.86065		93.8384	0.752525	1.86065
6.13636	0.752525	1.83218		4.54545	5.32323	1.83218		94.5455	0.752525	1.83218
6.20202	0.752525	1.80374		4.58586	5.32323	1.80374		95.2525	0.752525	1.80374
6.26768	0.752525	1.77531		4.62626	5.32323	1.77531		95.9596	0.752525	1.77531
6.33333	0.752525	1.74691		4.66667	5.32323	1.74691		96.6667	0.752525	1.74691
6.39899	0.752525	1.71852		4.70707	5.32323	1.71852		97.3737	0.752525	1.71852
6.46465	0.752525	1.69015		4.74747	5.32323	1.69015		98.0808	0.752525	1.69015
6.5303	0.752525	1.66181		4.78788	5.32323	1.66181		98.7879	0.752525	1.66181
6.59596	0.752525	1.63348		4.82828	5.32323	1.63348		99.4949	0.752525	1.63348
6.66162	0.752525	1.60518		4.86869	5.32323	1.60518		100.202	0.752525	1.60518
6.72727	0.752525	1.57689		4.90909	5.32323	1.57689		100.909	0.752525	1.57689
6.79293	0.752525	1.54862		4.94949	5.32323	1.54862		101.616	0.752525	1.54862
6.85859	0.752525	1.52038		4.9899	5.32323	1.52038		102.323	0.752525	1.52038
6.92424	0.752525	1.49215		5.0303	5.32323	1.49215		103.03	0.752525	1.49215
6.9899	0.752525	1.46395		5.07071	5.32323	1.46395		103.737	0.752525	1.46395
7.05556	0.752525	1.43577		5.11111	5.32323	1.43577		104.444	0.752525	1.43577
7.12121	0.752525	1.4076		5.15152	5.32323	1.4076		105.152	0.752525	1.4076
7.18687	0.752525	1.37946		5.19192	5.32323	1.37946		105.859	0.752525	1.37946
7.25253	0.752525	1.35134		5.23232	5.32323	1.35134		106.566	0.752525	1.35134
7.31818	0.752525	1.32324		5.27273	5.32323	1.32324		107.273	0.752525	1.32324
7.38384	0.752525	1.29516		5.31313	5.32323	1.29516		107.98	0.752525	1.29516
7.44949	0.752525	1.26711		5.35354	5.32323	1.26711		108.687	0.752525	1.26711
7.51515	0.752525	1.23907		5.39394	5.32323	1.23907		109.394	0.752525	1.23907
7.58081	0.752525	1.21106		5.43434	5.32323	1.21106		110.101	0.752525	1.21106
7.64646	0.752525	1.18306		5.47475	5.32323	1.18306		110.808	0.752525	1.18306
7.71212	0.752525	1.15509		5.51515	5.32323	1.15509		111.515	0.752525	1.15509
7.77778	0.752525	1.12714		5.55556	5.32323	1.12714		112.222	0.752525	1.12714
7.84343	0.752525	1.09921		5.59596	5.32323	1.09921		112.929	0.752525	1.09921
7.90909	0.752525	1.07131		5.63636	5.32323	1.07131		113.636	0.752525	1.07131
7.97475	0.752525	1.04342		5.67677	5.32323	1.04342		114.343	0.752525	1.04342
8.0404	0.752525	1.01556		5.71717	5.32323	1.01556		115.051	0.752525	1.01556
8.10606	0.752525	0.98772		5.75758	5.32323	0.98772		115.758	0.752525	0.98772
8.17172	0.752525	0.959901		5.79798	5.32323	0.959901		116.465	0.752525	0.959901
8.23737	0.752525	0.932106		5.83838	5.32323	0.932106		117.172	0.752525	0.932106
8.30303	0.752525	0.904332		5.87879	5.32323	0.904332		117.879	0.752525	0.904332
8.36869	0.752525	0.876581		5.91919	5.32323	0.876581		118.586	0.752525	0.876581
8.43434	0.752525	0.848853		5.9596	5.32323	0.848853		119.293	0.752525	0.848853
8.5	0.752525	0.821147		6	5.32323	0.821147		120	0.752525	0.821147
2	0.878788	3.65121		2	5.48485	3.65121		50	0.878788	3.65121
2.06566	0.878788	3.62173		2.0404	5.48485	3.62173		50.7071	0.878788	3.62173
2.13131	0.878788	3.59226		2.08081	5.48485	3.59226		51.4141	0.878788	3.59226
2.19697	0.878788	3.5628		2.12121	5.48485	3.5628		52.1212	0.878788	3.5628
2.26263	0.878788	3.53336		2.16162	5.48485	3.53336		52.8283	0.878788	3.53336
2.32828	0.878788	3.50394		2.20202	5.48485	3.50394		53.5354	0.878788	3.50394
2.39394	0.878788	3.47452		2.24242	5.48485	3.47452		54.2424	0.878788	3.47452
2.4596	0.878788	3.44512		2.28283	5.48485	3.44512		54.9495	0.878788	3.44512
2.52525	0.878788	3.41574		2.32323	5.48485	3.41574		55.6566	0.878788	3.41574
2.59091	0.878788	3.38637		2.36364	5.48485	3.38637		56.3636	0.878788	3.38637
2.65657	0.878788	3.35701		2.40404	5.48485	3.35701		57.0707	0.878788	3.35701
2.72222	0.878788	3.32767		2.44444	5.48485	3.32767		57.7778	0.878788	3.32767
2.78788	0.878788	3.29835		2.48485	5.48485	3.29835		58.4848	0.878788	3.29835
2.85354	0.878788	3.26903		2.52525	5.48485	3.26903		59.1919	0.878788	3.26903
2.91919	0.878788	3.23974		2.56566	5.48485	3.23974		59.899	0.878788	3.23974
2.98485	0.878788	3.21045		2.60606	5.48485	3.21045		60.6061	0.878788	3.21045
3.05051	0.878788	3.18119		2.64646	5.48485	3.18119		61.3131	0.878788	3.18119
3.11616	0.878788	3.15193		2.68687	5.48485	3.15193		62.0202	0.878788	3.15193
3.18182	0.878788	3.1227		2.72727	5.48485	3.1227		62.7273	0.878788	3.1227
3.24747	0.878788	3.09348		2.76768	5.48485	3.09348		63.4343	0.878788	3.09348
3.31313	0.878788	3.06427		2.80808	5.48485	3.06427		64.1414	0.878788	3.06427
3.37879	0.878788	3.03508		2.84848	5.48485	3.03508		64.8485	0.878788	3.03508
3.44444	0.878788	3.0059		2.88889	5.48485	3.0059		65.5556	0.878788	3.0059
3.5101	0.878788	2.97674		2.92929	5.48485	2.97674		66.2626	0.878788	2.97674
3.57576	0.878788	2.9476		2.9697	5.48485	2.9476		66.9697	0.878788	2.9476
3.64141	0.878788	2.91847		3.0101	5.48485	2.91847		67.6768	0.878788	2.91847
3.70707	0.878788	2.88936		3.05051	5.48485	2.88936		68.3838	0.878788	2.88936
3.77273	0.878788	2.86026		3.09091	5.48485	2.86026		69.0909	0.878788	2.86026
3.83838	0.878788	2.83118		3.13131	5.48485	2.83118		69.798	0.878788	2.83118
3.90404	0.878788	2.80212		3.17172	5.48485	2.80212		70.5051	0.878788	2.80212
3.9697	0.878788	2.77307		3.21212	5.48485	2.77307		71.2121	0.878788	2.77307
4.03535	0.878788	2.74404		3.25253	5.48485	2.74404		71.9192	0.878788	2.74404
4.10101	0.878788	2.71503		3.29293	5.48485	2.71503		72.6263	0.878788	2.71503
4.16667	0.878788	2.68603		3.33333	5.48485	2.68603		73.3333	0.878788	2.68603
4.23232	0.878788	2.65705		3.37374	5.48485	2.65705		74.0404	0.878788	2.65705
4.29798	0.878788	2.62809		3.41414	5.48485	2.62809		74.7475	0.878788	2.62809
4.36364	0.878788	2.59914		3.45455	5.48485	2.59914		75.4545	0.878788	2.59914
4.42929	0.878788	2.57021		3.49495	5.48485	2.57021		76.1616	0.878788	2.57021
4.49495	0.878788	2.5413		3.53535	5.48485	2.5413		76.8687	0.878788	2.5413
4.56061	0.878788	2.5124		3.57576	5.48485	2.5124		77.5758	0.878788	2.5124
4.62626	0.878788	2.48352		3.61616	5.48485	2.48352		78.2828	0.878788	2.48352
4.69192	0.878788	2.45466		3.65657	5.48485	2.45466		78.9899	0.878788	2.45466
4.75758	0.878788	2.42582		3.69697	5.48485	2.42582		79.697	0.878788	2.42582
4.82323	0.878788	2.39699		3.73737	5.48485	2.39699		80.404	0.878788	2.39699
4.88889	0.878788	2.36818		3.77778	5.48485	2.36818		81.1111	0.878788	2.36818
4.95455	0.878788	2.33939		3.81818	5.48485	2.33939		81.8182	0.878788	2.33939
5.0202	0.878788	2.31062		3.85859	5.48485	2.31062		82.5253	0.878788	2.31062
5.08586	0.878788	2.28187		3.89899	5.48485	2.28187		83.2323	0.878788	2.28187
5.15152	0.878788	2.25313		3.93939	5.48485	2.25313		83.9394	0.878788	2.25313
5.21717	0.878788	2.22441		3.9798	5.48485	2.22441		84.6465	0.878788	2.22441
5.28283	0.878788	2.19571		4.0202	5.48485	2.19571		85.3535	0.878788	2.19571
5.34848	0.878788	2.16703		4.06061	5.48485	2.16703		86.0606	0.878788	2.16703
5.41414	0.878788	2.13837		4.10101	5.48485	2.13837		86.7677	0.878788	2.13837
5.4798	0.878788	2.10972		4.14141	5.48485	2.10972		87.4747	0.878788	2.10972
5.54545	0.878788	2.0811		4.18182	5.48485	2.0811		88.1818	0.878788	2.0811
5.61111	0.878788	2.05249		4.22222	5.48485	2.05249		88.8889	0.878788	2.05249
5.67677	0.878788	2.0239		4.26263	5.48485	2.0239		89.596	0.878788	2.0239
5.74242	0.878788	1.99533		4.30303	5.48485	1.99533		90.303	0.878788	1.99533
5.80808	0.878788	1.96678		4.34343	5.48485	1.96678		91.0101	0.878788	1.96678
5.87374	0.878788	1.93825		4.38384	5.48485	1.93825		91.7172	0.878788	1.93825
5.93939	0.878788	1.90973		4.42424	5.48485	1.90973		92.4242	0.878788	1.90973
6.00505	0.878788	1.88124		4.46465	5.48485	1.88124		93.1313	0.878788	1.88124
6.07071	0.878788	1.85277		4.50505	5.48485	1.85277		93.8384	0.878788	1.85277
6.13636	0.878788	1.82431		4.54545	5.48485	1.82431		94.5455	0.878788	1.82431
6.20202	0.878788	1.79588		4.58586	5.48485	1.79588		95.2525	0.878788	1.79588
6.26768	0.878788	1.76746		4.62626	5.48485	1.76746		95.9596	0.878788	1.76746
6.33333	0.878788	1.73906		4.66667	5.48485	1.73906		96.6667	0.878788	1.73906
6.39899	0.878788	1.71069		4.70707	5.48485	1.71069		97.3737	0.878788	1.71069
6.46465	0.878788	1.68233		4.74747	5.48485	1.68233		98.0808	0.878788	1.68233
6.5303	0.878788	1.654		4.78788	5.48485	1.654		98.7879	0.878788	1.654
6.59596	0.878788	1.62568		4.82828	5.48485	1.62568		99.4949	0.878788	1.62568
6.66162	0.878788	1.59738		4.86869	5.48485	1.59738		100.202	0.878788	1.59738
6.72727	0.878788	1.56911		4.90909	5.48485	1.56911		100.909	0.878788	1.56911
6.79293	0.878788	1.54085		4.94949	5.48485	1.54085		101.616	0.878788	1.54085
6.85859	0.878788	1.51262		4.9899	5.48485	1.51262		102.323	0.878788	1.51262
6.92424	0.878788	1.4844		5.0303	5.48485	1.4844		103.03	0.878788	1.4844
6.9899	0.878788	1.45621		5.07071	5.48485	1.45621		103.737	0.878788	1.45621
7.05556	0.878788	1.42804		5.11111	5.48485	1.42804		104.444	0.878788	1.42804
7.12121	0.878788	1.39988		5.15152	5.48485	1.39988		105.152	0.878788	1.39988
7.18687	0.878788	1.37175		5.19192	5.48485	1.37175		105.859	0.878788	1.37175
7.25253	0.878788	1.34364		5.23232	5.48485	1.34364		106.566	0.878788	1.34364
7.31818	0.878788	1.31555		5.27273	5.48485	1.31555		107.273	0.878788	1.31555
7.38384	0.878788	1.28749		5.31313	5.48485	1.28749		107.98	0.878788	1.28749
7.44949	0.878788	1.25944		5.35354	5.48485	1.25944		108.687	0.878788	1.25944
7.51515	0.878788	1.23141		5.39394	5.48485	1.23141		109.394	0.878788	1.23141
7.58081	0.878788	1.20341		5.43434	5.48485	1.20341		110.101	0.878788	1.20341
7.64646	0.878788	1.17543		5.47475	5.48485	1.17543		110.808	0.878788	1.17543
7.71212	0.878788	1.14746		5.51515	5.48485	1.14746		111.515	0.878788	1.14746
7.77778	0.878788	1.11953		5.55556	5.48485	1.11953		112.222	0.878788	1.11953
7.84343	0.878788	1.09161		5.59596	5.48485	1.09161		112.929	0.878788	1.09161
7.90909	0.878788	1.06371		5.63636	5.48485	1.06371		113.636	0.878788	1.06371
7.97475	0.878788	1.03584		5.67677	5.48485	1.03584		114.343	0.878788	1.03584
8.0404	0.878788	1.00799		5.71717	5.48485	1.00799		115.051	0.878788	1.00799
8.10606	0.878788	0.980157		5.75758	5.48485	0.980157		115.758	0.878788	0.980157
8.17172	0.878788	0.952349		5.79798	5.48485	0.952349		116.465	0.878788	0.952349
8.23737	0.878788	0.924564		5.83838	5.48485	0.924564		117.172	0.878788	0.924564
8.30303	0.878788	0.896802		5.87879	5.48485	0.896802		117.879	0.878788	0.896802
8.36869	0.878788	0.869061		5.91919	5.48485	0.869061		118.586	0.878788	0.869061
8.43434	0.878788	0.841344		5.9596	5.48485	0.841344		119.293	0.878788	0.841344
8.5	0.878788	0.813649		6	5.48485	0.813649		120	0.878788	0.813649
2	1.00505	3.64302		2	5.64646	3.64302		50	1.00505	3.64302
2.06566	1.00505	3.61355		2.0404	5.64646	3.61355		50.7071	1.00505	3.61355
2.13131	1.00505	3.58409		2.08081	5.64646	3.58409		51.4141	1.00505	3.58409
2.19697	1.00505	3.55465		2.12121	5.64646	3.55465		52.1212	1.00505	3.55465
2.26263	1.00505	3.52521		2.16162	5.64646	3.52521		52.8283	1.00505	3.52521
2.32828	1.00505	3.4958		2.20202	5.64646	3.4958		53.5354	1.00505	3.4958
2.39394	1.00505	3.46639		2.24242	5.64646	3.46639		54.2424	1.00505	3.46639
2.4596	1.00505	3.437		2.28283	5.64646	3.437		54.9495	1.00505	3.437
2.52525	1.00505	3.40763		2.32323	5.64646	3.40763		55.6566	1.00505	3.40763
2.59091	1.00505	3.37827		2.36364	5.64646	3.37827		56.3636	1.00505	3.37827
2.65657	1.00505	3.34892		2.40404	5.64646	3.34892		57.0707	1.00505	3.34892
2.72222	1.00505	3.31959		2.44444	5.64646	3.31959		57.7778	1.00505	3.31959
2.78788	1.00505	3.29027		2.48485	5.64646	3.29027		58.4848	1.00505	3.29027
2.85354	1.00505	3.26097		2.52525	5.64646	3.26097		59.1919	1.00505	3.26097
2.91919	1.00505	3.23168		2.56566	5.64646	3.23168		59.899	1.00505	3.23168
2.98485	1.00505	3.20241		2.60606	5.64646	3.20241		60.6061	1.00505	3.20241
3.05051	1.00505	3.17315		2.64646	5.64646	3.17315		61.3131	1.00505	3.17315
3.11616	1.00505	3.14391		2.68687	5.64646	3.14391		62.0202	1.00505	3.14391
3.18182	1.00505	3.11468		2.72727	5.64646	3.11468		62.7273	1.00505	3.11468
3.24747	1.00505	3.08547		2.76768	5.64646	3.08547		63.4343	1.00505	3.08547
3.31313	1.00505	3.05627		2.80808	5.64646	3.05627		64.1414	1.00505	3.05627
3.37879	1.00505	3.02709		2.84848	5.64646	3.02709		64.8485	1.00505	3.02709
3.44444	1.00505	2.99792		2.88889	5.64646	2.99792		65.5556	1.00505	2.99792
3.5101	1.00505	2.96877		2.92929	5.64646	2.96877		66.2626	1.00505	2.96877
3.57576	1.00505	2.93964		2.9697	5.64646	2.93964		66.9697	1.00505	2.93964
3.64141	1.00505	2.91052		3.0101	5.64646	2.91052		67.6768	1.00505	2.91052
3.70707	1.00505	2.88142		3.05051	5.64646	2.88142		68.3838	1.00505	2.88142
3.77273	1.00505	2.85233		3.09091	5.64646	2.85233		69.0909	1.00505	2.85233
3.83838	1.00505	2.82326		3.13131	5.64646	2.82326		69.798	1.00505	2.82326
3.90404	1.00505	2.79421		3.17172	5.64646	2.79421		70.5051	1.00505	2.79421
3.9697	1.00505	2.76517		3.21212	5.64646	2.76517		71.2121	1.00505	2.76517
4.03535	1.00505	2.73615		3.25253	5.64646	2.73615		71.9192	1.00505	2.73615
4.10101	1.00505	2.70715		3.29293	5.64646	2.70715		72.6263	1.00505	2.70715
4.16667	1.00505	2.67816		3.33333	5.64646	2.67816		73.3333	1.00505	2.67816
4.23232	1.00505	2.64919		3.37374	5.64646	2.64919		74.0404	1.00505	2.64919
4.29798	1.00505	2.62023		3.41414	5.64646	2.62023		74.7475	1.00505	2.62023
4.36364	1.00505	2.5913		3.45455	5.64646	2.5913		75.4545	1.00505	2.5913
4.42929	1.00505	2.56238		3.49495	5.64646	2.56238		76.1616	1.00505	2.56238
4.49495	1.00505	2.53347		3.53535	5.64646	2.53347		76.8687	1.00505	2.53347
4.56061	1.00505	2.50459		3.57576	5.64646	2.50459		77.5758	1.00505	2.50459
4.62626	1.00505	2.47572		3.61616	5.64646	2.47572		78.2828	1.00505	2.47572
4.69192	1.00505	2.44687		3.65657	5.64646	2.44687		78.9899	1.00505	2.44687
4.75758	1.00505	2.41803		3.69697	5.64646	2.41803		79.697	1.00505	2.41803
4.82323	1.00505	2.38922		3.73737	5.64646	2.38922		80.404	1.00505	2.38922
4.88889	1.00505	2.36042		3.77778	5.64646	2.36042		81.1111	1.00505	2.36042
4.95455	1.00505	2.33164		3.81818	5.64646	2.33164		81.8182	1.00505	2.33164
5.0202	1.00505	2.30288		3.85859	5.64646	2.30288		82.5253	1.00505	2.30288
5.08586	1.00505	2.27413		3.89899	5.64646	2.27413		83.2323	1.00505	2.27413
5.15152	1.00505	2.24541		3.93939	5.64646	2.24541		83.9394	1.00505	2.24541
5.21717	1.00505	2.2167		3.9798	5.64646	2.2167		84.6465	1.00505	2.2167
5.28283	1.00505	2.18801		4.0202	5.64646	2.18801		85.3535	1.00505	2.18801
5.34848	1.00505	2.15934		4.06061	5.64646	2.15934		86.0606	1.00505	2.15934
5.41414	1.00505	2.13068		4.10101	5.64646	2.13068		86.7677	1.00505	2.13068
5.4798	1.00505	2.10205		4.14141	5.64646	2.10205		87.4747	1.00505	2.10205
5.54545	1.00505	2.07343		4.18182	5.64646	2.07343		88.1818	1.00505	2.07343
5.61111	1.00505	2.04484		4.22222	5.64646	2.04484		88.8889	1.00505	2.04484
5.67677	1.00505	2.01626		4.26263	5.64646	2.01626		89.596	1.00505	2.01626
5.74242	1.00505	1.9877		4.30303	5.64646	1.9877		90.303	1.00505	1.9877
5.80808	1.00505	1.95916		4.34343	5.64646	1.95916		91.0101	1.00505	1.95916
5.87374	1.00505	1.93064		4.38384	5.64646	1.93064		91.7172	1.00505	1.93064
5.93939	1.00505	1.90213		4.42424	5.64646	1.90213		92.4242	1.00505	1.90213
6.00505	1.00505	1.87365		4.46465	5.64646	1.87365		93.1313	1.00505	1.87365
6.07071	1.00505	1.84519		4.50505	5.64646	1.84519		93.8384	1.00505	1.84519
6.13636	1.00505	1.81674		4.54545	5.64646	1.81674		94.5455	1.00505	1.81674
6.20202	1.00505	1.78832		4.58586	5.64646	1.78832		95.2525	1.00505	1.78832
6.26768	1.00505	1.75991		4.62626	5.64646	1.75991		95.9596	1.00505	1.75991
6.33333	1.00505	1.73153		4.66667	5.64646	1.73153		96.6667	1.00505	1.73153
6.39899	1.00505	1.70316		4.70707	5.64646	1.70316		97.3737	1.00505	1.70316
6.46465	1.00505	1.67482		4.74747	5.64646	1.67482		98.0808	1.00505	1.67482
6.5303	1.00505	1.64649		4.78788	5.64646	1.64649		98.7879	1.00505	1.64649
6.59596	1.00505	1.61819		4.82828	5.64646	1.61819		99.4949	1.00505	1.61819
6.66162	1.00505	1.5899		4.86869	5.64646	1.5899		100.202	1.00505	1.5899
6.72727	1.00505	1.56164		4.90909	5.64646	1.56164		100.909	1.00505	1.56164
6.79293	1.00505	1.53339		4.94949	5.64646	1.53339		101.616	1.00505	1.53339
6.85859	1.00505	1.50517		4.9899	5.64646	1.50517		102.323	1.00505	1.50517
6.92424	1.00505	1.47696		5.0303	5.64646	1.47696		103.03	1.00505	1.47696
6.9899	1.00505	1.44878		5.07071	5.64646	1.44878		103.737	1.00505	1.44878
7.05556	1.00505	1.42062		5.11111	5.64646	1.42062		104.444	1.00505	1.42062
7.12121	1.00505	1.39248		5.15152	5.64646	1.39248		105.152	1.00505	1.39248
7.18687	1.00505	1.36436		5.19192	5.64646	1.36436		105.859	1.00505	1.36436
7.25253	1.00505	1.33626		5.23232	5.64646	1.33626		106.566	1.00505	1.33626
7.31818	1.00505	1.30818		5.27273	5.64646	1.30818		107.273	1.00505	1.30818
7.38384	1.00505	1.28012		5.31313	5.64646	1.28012		107.98	1.00505	1.28012
7.44949	1.00505	1.25208		5.35354	5.64646	1.25208		108.687	1.00505	1.25208
7.51515	1.00505	1.22407		5.39394	5.64646	1.22407		109.394	1.00505	1.22407
7.58081	1.00505	1.19608		5.43434	5.64646	1.19608		110.101	1.00505	1.19608
7.64646	1.00505	1.1681		5.47475	5.64646	1.1681		110.808	1.00505	1.1681
7.71212	1.00505	1.14015		5.51515	5.64646	1.14015		111.515	1.00505	1.14015
7.77778	1.00505	1.11223		5.55556	5.64646	1.11223		112.222	1.00505	1.11223
7.84343	1.00505	1.08432		5.59596	5.64646	1.08432		112.929	1.00505	1.08432
7.90909	1.00505	1.05643		5.63636	5.64646	1.05643		113.636	1.00505	1.05643
7.97475	1.00505	1.02857		5.67677	5.64646	1.02857		114.343	1.00505	1.02857
8.0404	1.00505	1.00073		5.71717	5.64646	1.00073		115.051	1.00505	1.00073
8.10606	1.00505	0.972912		5.75758	5.64646	0.972912		115.758	1.00505	0.972912
8.17172	1.00505	0.945116		5.79798	5.64646	0.945116		116.465	1.00505	0.945116
8.23737	1.00505	0.917342		5.83838	5.64646	0.917342		117.172	1.00505	0.917342
8.30303	1.00505	0.88959		5.87879	5.64646	0.88959		117.879	1.00505	0.88959
8.36869	1.00505	0.861861		5.91919	5.64646	0.861861		118.586	1.00505	0.861861
8.43434	1.00505	0.834154		5.9596	5.64646	0.834154		119.293	1.00505	0.834154
8.5	1.00505	0.80647		6	5.64646	0.80647		120	1.00505	0.80647
2	1.13131	3.63511		2	5.80808	3.63511		50	1.13131	3.63511
2.06566	1.13131	3.60565		2.0404	5.80808	3.60565		50.7071	1.13131	3.60565
2.13131	1.13131	3.5762		2.08081	5.80808	3.5762		51.4141	1.13131	3.5762
2.19697	1.13131	3.54676		2.12121	5.80808	3.54676		52.1212	1.13131	3.54676
2.26263	1.13131	3.51734		2.16162	5.80808	3.51734		52.8283	1.13131	3.51734
2.32828	1.13131	3.48793		2.20202	5.80808	3.48793		53.5354	1.13131	3.48793
2.39394	1.13131	3.45854		2.24242	5.80808	3.45854		54.2424	1.13131	3.45854
2.4596	1.13131	3.42916		2.28283	5.80808	3.42916		54.9495	1.13131	3.42916
2.52525	1.13131	3.39979		2.32323	5.80808	3.39979		55.6566	1.13131	3.39979
2.59091	1.13131	3.37044		2.36364	5.80808	3.37044		56.3636	1.13131	3.37044
2.65657	1.13131	3.34111		2.40404	5.80808	3.34111		57.0707	1.13131	3.34111
2.72222	1.13131	3.31178		2.44444	5.80808	3.31178		57.7778	1.13131	3.31178
2.78788	1.13131	3.28248		2.48485	5.80808	3.28248		58.4848	1.13131	3.28248
2.85354	1.13131	3.25318		2.52525	5.80808	3.25318		59.1919	1.13131	3.25318
2.91919	1.13131	3.22391		2.56566	5.80808	3.22391		59.899	1.13131	3.22391
2.98485	1.13131	3.19464		2.60606	5.80808	3.19464		60.6061	1.13131	3.19464
3.05051	1.13131	3.1654		2.64646	5.80808	3.1654		61.3131	1.13131	3.1654
3.11616	1.13131	3.13616		2.68687	5.80808	3.13616		62.0202	1.13131	3.13616
3.18182	1.13131	3.10694		2.72727	5.80808	3.10694		62.7273	1.13131	3.10694
3.24747	1.13131	3.07774		2.76768	5.80808	3.07774		63.4343	1.13131	3.07774
3.31313	1.13131	3.04856		2.80808	5.80808	3.04856		64.1414	1.13131	3.04856
3.37879	1.13131	3.01938		2.84848	5.80808	3.01938		64.8485	1.13131	3.01938
3.44444	1.13131	2.99023		2.88889	5.80808	2.99023		65.5556	1.13131	2.99023
3.5101	1.13131	2.96109		2.92929	5.80808	2.96109		66.2626	1.13131	2.96109
3.57576	1.13131	2.93197		2.9697	5.80808	2.93197		66.9697	1.13131	2.93197
3.64141	1.13131	2.90286		3.0101	5.80808	2.90286		67.6768	1.13131	2.90286
3.70707	1.13131	2.87377		3.05051	5.80808	2.87377		68.3838	1.13131	2.87377
3.77273	1.13131	2.84469		3.09091	5.80808	2.84469		69.0909	1.13131	2.84469
3.83838	1.13131	2.81563		3.13131	5.80808	2.81563		69.798	1.13131	2.81563
3.90404	1.13131	2.78659		3.17172	5.80808	2.78659		70.5051	1.13131	2.78659
3.9697	1.13131	2.75756		3.21212	5.80808	2.75756		71.2121	1.13131	2.75756
4.03535	1.13131	2.72855		3.25253	5.80808	2.72855		71.9192	1.13131	2.72855
4.10101	1.13131	2.69955		3.29293	5.80808	2.69955		72.6263	1.13131	2.69955
4.16667	1.13131	2.67058		3.33333	5.80808	2.67058		73.3333	1.13131	2.67058
4.23232	1.13131	2.64162		3.37374	5.80808	2.64162		74.0404	1.13131	2.64162
4.29798	1.13131	2.61267		3.41414	5.80808	2.61267		74.7475	1.13131	2.61267
4.36364	1.13131	2.58375		3.45455	5.80808	2.58375		75.4545	1.13131	2.58375
4.42929	1.13131	2.55484		3.49495	5.80808	2.55484		76.1616	1.13131	2.55484
4.49495	1.13131	2.52594		3.53535	5.80808	2.52594		76.8687	1.13131	2.52594
4.56061	1.13131	2.49707		3.57576	5.80808	2.49707		77.5758	1.13131	2.49707
4.62626	1.13131	2.46821		3.61616	5.80808	2.46821		78.2828	1.13131	2.46821
4.69192	1.13131	2.43937		3.65657	5.80808	2.43937		78.9899	1.13131	2.43937
4.75758	1.13131	2.41055		3.69697	5.80808	2.41055		79.697	1.13131	2.41055
4.82323	1.13131	2.38174		3.73737	5.80808	2.38174		80.404	1.13131	2.38174
4.88889	1.13131	2.35295		3.77778	5.80808	2.35295		81.1111	1.13131	2.35295
4.95455	1.13131	2.32418		3.81818	5.80808	2.32418		81.8182	1.13131	2.32418
5.0202	1.13131	2.29543		3.85859	5.80808	2.29543		82.5253	1.13131	2.29543
5.08586	1.13131	2.2667		3.89899	5.80808	2.2667		83.2323	1.13131	2.2667
5.15152	1.13131	2.23798		3.93939	5.80808	2.23798		83.9394	1.13131	2.23798
5.21717	1.13131	2.20929		3.9798	5.80808	2.20929		84.6465	1.13131	2.20929
5.28283	1.13131	2.18061		4.0202	5.80808	2.18061		85.3535	1.13131	2.18061
5.34848	1.13131	2.15194		4.06061	5.80808	2.15194		86.0606	1.13131	2.15194
5.41414	1.13131	2.1233		4.10101	5.80808	2.1233		86.7677	1.13131	2.1233
5.4798	1.13131	2.09468		4.14141	5.80808	2.09468		87.4747	1.13131	2.09468
5.54545	1.13131	2.06607		4.18182	5.80808	2.06607		88.1818	1.13131	2.06607
5.61111	1.13131	2.03749		4.22222	5.80808	2.03749		88.8889	1.13131	2.03749
5.67677	1.13131	2.00892		4.26263	5.80808	2.00892		89.596	1.13131	2.00892
5.74242	1.13131	1.98037		4.30303	5.80808	1.98037		90.303	1.13131	1.98037
5.80808	1.13131	1.95184		4.34343	5.80808	1.95184		91.0101	1.13131	1.95184
5.87374	1.13131	1.92333		4.38384	5.80808	1.92333		91.7172	1.13131	1.92333
5.93939	1.13131	1.89484		4.42424	5.80808	1.89484		92.4242	1.13131	1.89484
6.00505	1.13131	1.86637		4.46465	5.80808	1.86637		93.1313	1.13131	1.86637
6.07071	1.13131	1.83791		4.50505	5.80808	1.83791		93.8384	1.13131	1.83791
6.13636	1.13131	1.80948		4.54545	5.80808	1.80948		94.5455	1.13131	1.80948
6.20202	1.13131	1.78107		4.58586	5.80808	1.78107		95.2525	1.13131	1.78107
6.26768	1.13131	1.75267		4.62626	5.80808	1.75267		95.9596	1.13131	1.75267
6.33333	1.13131	1.7243		4.66667	5.80808	1.7243		96.6667	1.13131	1.7243
6.39899	1.13131	1.69594		4.70707	5.80808	1.69594		97.3737	1.13131	1.69594
6.46465	1.13131	1.66761		4.74747	5.80808	1.66761		98.0808	1.13131	1.66761
6.5303	1.13131	1.63929		4.78788	5.80808	1.63929		98.7879	1.13131	1.63929
6.59596	1.13131	1.611		4.82828	5.80808	1.611		99.4949	1.13131	1.611
6.66162	1.13131	1.58273		4.86869	5.80808	1.58273		100.202	1.13131	1.58273
6.72727	1.13131	1.55447		4.90909	5.80808	1.55447		100.909	1.13131	1.55447
6.79293	1.13131	1.52624		4.94949	5.80808	1.52624		101.616	1.13131	1.52624
6.85859	1.13131	1.49802		4.9899	5.80808	1.49802		102.323	1.13131	1.49802
6.92424	1.13131	1.46983		5.0303	5.80808	1.46983		103.03	1.13131	1.46983
6.9899	1.13131	1.44166		5.07071	5.80808	1.44166		103.737	1.13131	1.44166
7.05556	1.13131	1.41351		5.11111	5.80808	1.41351		104.444	1.13131	1.41351
7.12121	1.13131	1.38538		5.15152	5.80808	1.38538		105.152	1.13131	1.38538
7.18687	1.13131	1.35727		5.19192	5.80808	1.35727		105.859	1.13131	1.35727
7.25253	1.13131	1.32918		5.23232	5.80808	1.32918		106.566	1.13131	1.32918
7.31818	1.13131	1.30111		5.27273	5.80808	1.30111		107.273	1.13131	1.30111
7.38384	1.13131	1.27307		5.31313	5.80808	1.27307		107.98	1.13131	1.27307
7.44949	1.13131	1.24504		5.35354	5.80808	1.24504		108.687	1.13131	1.24504
7.51515	1.13131	1.21704		5.39394	5.80808	1.21704		109.394	1.13131	1.21704
7.58081	1.13131	1.18906		5.43434	5.80808	1.18906		110.101	1.13131	1.18906
7.64646	1.13131	1.1611		5.47475	5.80808	1.1611		110.808	1.13131	1.1611
7.71212	1.13131	1.13316		5.51515	5.80808	1.13316		111.515	1.13131	1.13316
7.77778	1.13131	1.10524		5.55556	5.80808	1.10524		112.222	1.13131	1.10524
7.84343	1.13131	1.07735		5.59596	5.80808	1.07735		112.929	1.13131	1.07735
7.90909	1.13131	1.04947		5.63636	5.80808	1.04947		113.636	1.13131	1.04947
7.97475	1.13131	1.02162		5.67677	5.80808	1.02162		114.343	1.13131	1.02162
8.0404	1.13131	0.993792		5.71717	5.80808	0.993792		115.051	1.13131	0.993792
8.10606	1.13131	0.965985		5.75758	5.80808	0.965985		115.758	1.13131	0.965985
8.17172	1.13131	0.9382		5.79798	5.80808	0.9382		116.465	1.13131	0.9382
8.23737	1.13131	0.910438		5.83838	5.80808	0.910438		117.172	1.13131	0.910438
8.30303	1.13131	0.882698		5.87879	5.80808	0.882698		117.879	1.13131	0.882698
8.36869	1.13131	0.85498		5.91919	5.80808	0.85498		118.586	1.13131	0.85498
8.43434	1.13131	0.827285		5.9596	5.80808	0.827285		119.293	1.13131	0.827285
8.5	1.13131	0.799613		6	5.80808	0.799613		120	1.13131	0.799613
2	1.25758	3.62748		2	5.9697	3.62748		50	1.25758	3.62748
2.06566	1.25758	3.59803		2.0404	5.9697	3.59803		50.7071	1.25758	3.59803
2.13131	1.25758	3.56859		2.08081	5.9697	3.56859		51.4141	1.25758	3.56859
2.19697	1.25758	3.53916		2.12121	5.9697	3.53916		52.1212	1.25758	3.53916
2.26263	1.25758	3.50975		2.16162	5.9697	3.50975		52.8283	1.25758	3.50975
2.32828	1.25758	3.48035		2.20202	5.9697	3.48035		53.5354	1.25758	3.48035
2.39394	1.25758	3.45097		2.24242	5.9697	3.45097		54.2424	1.25758	3.45097
2.4596	1.25758	3.4216		2.28283	5.9697	3.4216		54.9495	1.25758	3.4216
2.52525	1.25758	3.39224		2.32323	5.9697	3.39224		55.6566	1.25758	3.39224
2.59091	1.25758	3.3629		2.36364	5.9697	3.3629		56.3636	1.25758	3.3629
2.65657	1.25758	3.33358		2.40404	5.9697	3.33358		57.0707	1.25758	3.33358
2.72222	1.25758	3.30426		2.44444	5.9697	3.30426		57.7778	1.25758	3.30426
2.78788	1.25758	3.27497		2.48485	5.9697	3.27497		58.4848	1.25758	3.27497
2.85354	1.25758	3.24568		2.52525	5.9697	3.24568		59.1919	1.25758	3.24568
2.91919	1.25758	3.21642		2.56566	5.9697	3.21642		59.899	1.25758	3.21642
2.98485	1.25758	3.18716		2.60606	5.9697	3.18716		60.6061	1.25758	3.18716
3.05051	1.25758	3.15793		2.64646	5.9697	3.15793		61.3131	1.25758	3.15793
3.11616	1.25758	3.1287		2.68687	5.9697	3.1287		62.0202	1.25758	3.1287
3.18182	1.25758	3.0995		2.72727	5.9697	3.0995		62.7273	1.25758	3.0995
3.24747	1.25758	3.07031		2.76768	5.9697	3.07031		63.4343	1.25758	3.07031
3.31313	1.25758	3.04113		2.80808	5.9697	3.04113		64.1414	1.25758	3.04113
3.37879	1.25758	3.01197		2.84848	5.9697	3.01197		64.8485	1.25758	3.01197
3.44444	1.25758	2.98282		2.88889	5.9697	2.98282		65.5556	1.25758	2.98282
3.5101	1.25758	2.95369		2.92929	5.9697	2.95369		66.2626	1.25758	2.95369
3.57576	1.25758	2.92458		2.9697	5.9697	2.92458		66.9697	1.25758	2.92458
3.64141	1.25758	2.89548		3.0101	5.9697	2.89548		67.6768	1.25758	2.89548
3.70707	1.25758	2.8664		3.05051	5.9697	2.8664		68.3838	1.25758	2.8664
3.77273	1.25758	2.83734		3.09091	5.9697	2.83734		69.0909	1.25758	2.83734
3.83838	1.25758	2.80829		3.13131	5.9697	2.80829		69.798	1.25758	2.80829
3.90404	1.25758	2.77925		3.17172	5.9697	2.77925		70.5051	1.25758	2.77925
3.9697	1.25758	2.75024		3.21212	5.9697	2.75024		71.2121	1.25758	2.75024
4.03535	1.25758	2.72124		3.25253	5.9697	2.72124		71.9192	1.25758	2.72124
4.10101	1.25758	2.69226		3.29293	5.9697	2.69226		72.6263	1.25758	2.69226
4.16667	1.25758	2.66329		3.33333	5.9697	2.66329		73.3333	1.25758	2.66329
4.23232	1.25758	2.63434		3.37374	5.9697	2.63434		74.0404	1.25758	2.63434
4.29798	1.25758	2.60541		3.41414	5.9697	2.60541		74.7475	1.25758	2.60541
4.36364	1.25758	2.57649		3.45455	5.9697	2.57649		75.4545	1.25758	2.57649
4.42929	1.25758	2.54759		3.49495	5.9697	2.54759		76.1616	1.25758	2.54759
4.49495	1.25758	2.51871		3.53535	5.9697	2.51871		76.8687	1.25758	2.51871
4.56061	1.25758	2.48985		3.57576	5.9697	2.48985		77.5758	1.25758	2.48985
4.62626	1.25758	2.461		3.61616	5.9697	2.461		78.2828	1.25758	2.461
4.69192	1.25758	2.43217		3.65657	5.9697	2.43217		78.9899	1.25758	2.43217
4.75758	1.25758	2.40336		3.69697	5.9697	2.40336		79.697	1.25758	2.40336
4.82323	1.25758	2.37456		3.73737	5.9697	2.37456		80.404	1.25758	2.37456
4.88889	1.25758	2.34579		3.77778	5.9697	2.34579		81.1111	1.25758	2.34579
4.95455	1.25758	2.31703		3.81818	5.9697	2.31703		81.8182	1.25758	2.31703
5.0202	1.25758	2.28829		3.85859	5.9697	2.28829		82.5253	1.25758	2.28829
5.08586	1.25758	2.25956		3.89899	5.9697	2.25956		83.2323	1.25758	2.25956
5.15152	1.25758	2.23086		3.93939	5.9697	2.23086		83.9394	1.25758	2.23086
5.21717	1.25758	2.20217		3.9798	5.9697	2.20217		84.6465	1.25758	2.20217
5.28283	1.25758	2.1735		4.0202	5.9697	2.1735		85.3535	1.25758	2.1735
5.34848	1.25758	2.14485		4.06061	5.9697	2.14485		86.0606	1.25758	2.14485
5.41414	1.25758	2.11622		4.10101	5.9697	2.11622		86.7677	1.25758	2.11622
5.4798	1.25758	2.08761		4.14141	5.9697	2.08761		87.4747	1.25758	2.08761
5.54545	1.25758	2.05902		4.18182	5.9697	2.05902		88.1818	1.25758	2.05902
5.61111	1.25758	2.03044		4.22222	5.9697	2.03044		88.8889	1.25758	2.03044
5.67677	1.25758	2.00188		4.26263	5.9697	2.00188		89.596	1.25758	2.00188
5.74242	1.25758	1.97335		4.30303	5.9697	1.97335		90.303	1.25758	1.97335
5.80808	1.25758	1.94483		4.34343	5.9697	1.94483		91.0101	1.25758	1.94483
5.87374	1.25758	1.91633		4.38384	5.9697	1.91633		91.7172	1.25758	1.91633
5.93939	1.25758	1.88785		4.42424	5.9697	1.88785		92.4242	1.25758	1.88785
6.00505	1.25758	1.85939		4.46465	5.9697	1.85939		93.1313	1.25758	1.85939
6.07071	1.25758	1.83095		4.50505	5.9697	1.83095		93.8384	1.25758	1.83095
6.13636	1.25758	1.80252		4.54545	5.9697	1.80252		94.5455	1.25758	1.80252
6.20202	1.25758	1.77412		4.58586	5.9697	1.77412		95.2525	1.25758	1.77412
6.26768	1.25758	1.74574		4.62626	5.9697	1.74574		95.9596	1.25758	1.74574
6.33333	1.25758	1.71738		4.66667	5.9697	1.71738		96.6667	1.25758	1.71738
6.39899	1.25758	1.68903		4.70707	5.9697	1.68903		97.3737	1.25758	1.68903
6.46465	1.25758	1.66071		4.74747	5.9697	1.66071		98.0808	1.25758	1.66071
6.5303	1.25758	1.63241		4.78788	5.9697	1.63241		98.7879	1.25758	1.63241
6.59596	1.25758	1.60412		4.82828	5.9697	1.60412		99.4949	1.25758	1.60412
6.66162	1.25758	1.57586		4.86869	5.9697	1.57586		100.202	1.25758	1.57586
6.72727	1.25758	1.54762		4.90909	5.9697	1.54762		100.909	1.25758	1.54762
6.79293	1.25758	1.5194		4.94949	5.9697	1.5194		101.616	1.25758	1.5194
6.85859	1.25758	1.49119		4.9899	5.9697	1.49119		102.323	1.25758	1.49119
6.92424	1.25758	1.46301		5.0303	5.9697	1.46301		103.03	1.25758	1.46301
6.9899	1.25758	1.43485		5.07071	5.9697	1.43485		103.737	1.25758	1.43485
7.05556	1.25758	1.40671		5.11111	5.9697	1.40671		104.444	1.25758	1.40671
7.12121	1.25758	1.37859		5.15152	5.9697	1.37859		105.152	1.25758	1.37859
7.18687	1.25758	1.3505		5.19192	5.9697	1.3505		105.859	1.25758	1.3505
7.25253	1.25758	1.32242		5.23232	5.9697	1.32242		106.566	1.25758	1.32242
7.31818	1.25758	1.29437		5.27273	5.9697	1.29437		107.273	1.25758	1.29437
7.38384	1.25758	1.26633		5.31313	5.9697	1.26633		107.98	1.25758	1.26633
7.44949	1.25758	1.23832		5.35354	5.9697	1.23832		108.687	1.25758	1.23832
7.51515	1.25758	1.21033		5.39394	5.9697	1.21033		109.394	1.25758	1.21033
7.58081	1.25758	1.18236		5.43434	5.9697	1.18236		110.101	1.25758	1.18236
7.64646	1.25758	1.15441		5.47475	5.9697	1.15441		110.808	1.25758	1.15441
7.71212	1.25758	1.12648		5.51515	5.9697	1.12648		111.515	1.25758	1.12648
7.77778	1.25758	1.09857		5.55556	5.9697	1.09857		112.222	1.25758	1.09857
7.84343	1.25758	1.07069		5.59596	5.9697	1.07069		112.929	1.25758	1.07069
7.90909	1.25758	1.04283		5.63636	5.9697	1.04283		113.636	1.25758	1.04283
7.97475	1.25758	1.01499		5.67677	5.9697	1.01499		114.343	1.25758	1.01499
8.0404	1.25758	0.987173		5.71717	5.9697	0.987173		115.051	1.25758	0.987173
8.10606	1.25758	0.959378		5.75758	5.9697	0.959378		115.758	1.25758	0.959378
8.17172	1.25758	0.931605		5.79798	5.9697	0.931605		116.465	1.25758	0.931605
8.23737	1.25758	0.903855		5.83838	5.9697	0.903855		117.172	1.25758	0.903855
8.30303	1.25758	0.876126		5.87879	5.9697	0.876126		117.879	1.25758	0.876126
8.36869	1.25758	0.848421		5.91919	5.9697	0.848421		118.586	1.25758	0.848421
8.43434	1.25758	0.820738		5.9596	5.9697	0.820738		119.293	1.25758	0.820738
8.5	1.25758	0.793078		6	5.9697	0.793078		120	1.25758	0.793078
2	1.38384	3.62013		2	6.13131	3.62013		50	1.38384	3.62013
2.06566	1.38384	3.59069		2.0404	6.13131	3.59069		50.7071	1.38384	3.59069
2.13131	1.38384	3.56126		2.08081	6.13131	3.56126		51.4141	1.38384	3.56126
2.19697	1.38384	3.53184		2.12121	6.13131	3.53184		52.1212	1.38384	3.53184
2.26263	1.38384	3.50244		2.16162	6.13131	3.50244		52.8283	1.38384	3.50244
2.32828	1.38384	3.47305		2.20202	6.13131	3.47305		53.5354	1.38384	3.47305
2.39394	1.38384	3.44368		2.24242	6.13131	3.44368		54.2424	1.38384	3.44368
2.4596	1.38384	3.41432		2.28283	6.13131	3.41432		54.9495	1.38384	3.41432
2.52525	1.38384	3.38498		2.32323	6.13131	3.38498		55.6566	1.38384	3.38498
2.59091	1.38384	3.35564		2.36364	6.13131	3.35564		56.3636	1.38384	3.35564
2.65657	1.38384	3.32633		2.40404	6.13131	3.32633		57.0707	1.38384	3.32633
2.72222	1.38384	3.29703		2.44444	6.13131	3.29703		57.7778	1.38384	3.29703
2.78788	1.38384	3.26774		2.48485	6.13131	3.26774		58.4848	1.38384	3.26774
2.85354	1.38384	3.23847		2.52525	6.13131	3.23847		59.1919	1.38384	3.23847
2.91919	1.38384	3.20921		2.56566	6.13131	3.20921		59.899	1.38384	3.20921
2.98485	1.38384	3.17997		2.60606	6.13131	3.17997		60.6061	1.38384	3.17997
3.05051	1.38384	3.15074		2.64646	6.13131	3.15074		61.3131	1.38384	3.15074
3.11616	1.38384	3.12153		2.68687	6.13131	3.12153		62.0202	1.38384	3.12153
3.18182	1.38384	3.09234		2.72727	6.13131	3.09234		62.7273	1.38384	3.09234
3.24747	1.38384	3.06316		2.76768	6.13131	3.06316		63.4343	1.38384	3.06316
3.31313	1.38384	3.03399		2.80808	6.13131	3.03399		64.1414	1.38384	3.03399
3.37879	1.38384	3.00484		2.84848	6.13131	3.00484		64.8485	1.38384	3.00484
3.44444	1.38384	2.97571		2.88889	6.13131	2.97571		65.5556	1.38384	2.97571
3.5101	1.38384	2.94659		2.92929	6.13131	2.94659		66.2626	1.38384	2.94659
3.57576	1.38384	2.91749		2.9697	6.13131	2.91749		66.9697	1.38384	2.91749
3.64141	1.38384	2.8884		3.0101	6.13131	2.8884		67.6768	1.38384	2.8884
3.70707	1.38384	2.85933		3.05051	6.13131	2.85933		68.3838	1.38384	2.85933
3.77273	1.38384	2.83028		3.09091	6.13131	2.83028		69.0909	1.38384	2.83028
3.83838	1.38384	2.80124		3.13131	6.13131	2.80124		69.798	1.38384	2.80124
3.90404	1.38384	2.77222		3.17172	6.13131	2.77222		70.5051	1.38384	2.77222
3.9697	1.38384	2.74321		3.21212	6.13131	2.74321		71.2121	1.38384	2.74321
4.03535	1.38384	2.71422		3.25253	6.13131	2.71422		71.9192	1.38384	2.71422
4.10101	1.38384	2.68525		3.29293	6.13131	2.68525		72.6263	1.38384	2.68525
4.16667	1.38384	2.65629		3.33333	6.13131	2.65629		73.3333	1.38384	2.65629
4.23232	1.38384	2.62736		3.37374	6.13131	2.62736		74.0404	1.38384	2.62736
4.29798	1.38384	2.59843		3.41414	6.13131	2.59843		74.7475	1.38384	2.59843
4.36364	1.38384	2.56953		3.45455	6.13131	2.56953		75.4545	1.38384	2.56953
4.42929	1.38384	2.54064		3.49495	6.13131	2.54064		76.1616	1.38384	2.54064
4.49495	1.38384	2.51177		3.53535	6.13131	2.51177		76.8687	1.38384	2.51177
4.56061	1.38384	2.48292		3.57576	6.13131	2.48292		77.5758	1.38384	2.48292
4.62626	1.38384	2.45408		3.61616	6.13131	2.45408		78.2828	1.38384	2.45408
4.69192	1.38384	2.42526		3.65657	6.13131	2.42526		78.9899	1.38384	2.42526
4.75758	1.38384	2.39646		3.69697	6.13131	2.39646		79.697	1.38384	2.39646
4.82323	1.38384	2.36768		3.73737	6.13131	2.36768		80.404	1.38384	2.36768
4.88889	1.38384	2.33892		3.77778	6.13131	2.33892		81.1111	1.38384	2.33892
4.95455	1.38384	2.31017		3.81818	6.13131	2.31017		81.8182	1.38384	2.31017
5.0202	1.38384	2.28144		3.85859	6.13131	2.28144		82.5253	1.38384	2.28144
5.08586	1.38384	2.25273		3.89899	6.13131	2.25273		83.2323	1.38384	2.25273
5.15152	1.38384	2.22403		3.93939	6.13131	2.22403		83.9394	1.38384	2.22403
5.21717	1.38384	2.19536		3.9798	6.13131	2.19536		84.6465	1.38384	2.19536
5.28283	1.38384	2.1667		4.0202	6.13131	2.1667		85.3535	1.38384	2.1667
5.34848	1.38384	2.13806		4.06061	6.13131	2.13806		86.0606	1.38384	2.13806
5.41414	1.38384	2.10944		4.10101	6.13131	2.10944		86.7677	1.38384	2.10944
5.4798	1.38384	2.08084		4.14141	6.13131	2.08084		87.4747	1.38384	2.08084
5.54545	1.38384	2.05226		4.18182	6.13131	2.05226		88.1818	1.38384	2.05226
5.61111	1.38384	2.0237		4.22222	6.13131	2.0237		88.8889	1.38384	2.0237
5.67677	1.38384	1.99515		4.26263	6.13131	1.99515		89.596	1.38384	1.99515
5.74242	1.38384	1.96663		4.30303	6.13131	1.96663		90.303	1.38384	1.96663
5.80808	1.38384	1.93812		4.34343	6.13131	1.93812		91.0101	1.38384	1.93812
5.87374	1.38384	1.90963		4.38384	6.13131	1.90963		91.7172	1.38384	1.90963
5.93939	1.38384	1.88116		4.42424	6.13131	1.88116		92.4242	1.38384	1.88116
6.00505	1.38384	1.85271		4.46465	6.13131	1.85271		93.1313	1.38384	1.85271
6.07071	1.38384	1.82428		4.50505	6.13131	1.82428		93.8384	1.38384	1.82428
6.13636	1.38384	1.79587		4.54545	6.13131	1.79587		94.5455	1.38384	1.79587
6.20202	1.38384	1.76748		4.58586	6.13131	1.76748		95.2525	1.38384	1.76748
6.26768	1.38384	1.73911		4.62626	6.13131	1.73911		95.9596	1.38384	1.73911
6.33333	1.38384	1.71076		4.66667	6.13131	1.71076		96.6667	1.38384	1.71076
6.39899	1.38384	1.68243		4.70707	6.13131	1.68243		97.3737	1.38384	1.68243
6.46465	1.38384	1.65412		4.74747	6.13131	1.65412		98.0808	1.38384	1.65412
6.5303	1.38384	1.62583		4.78788	6.13131	1.62583		98.7879	1.38384	1.62583
6.59596	1.38384	1.59756		4.82828	6.13131	1.59756		99.4949	1.38384	1.59756
6.66162	1.38384	1.56931		4.86869	6.13131	1.56931		100.202	1.38384	1.56931
6.72727	1.38384	1.54108		4.90909	6.13131	1.54108		100.909	1.38384	1.54108
6.79293	1.38384	1.51287		4.94949	6.13131	1.51287		101.616	1.38384	1.51287
6.85859	1.38384	1.48468		4.9899	6.13131	1.48468		102.323	1.38384	1.48468
6.92424	1.38384	1.45651		5.0303	6.13131	1.45651		103.03	1.38384	1.45651
6.9899	1.38384	1.42836		5.07071	6.13131	1.42836		103.737	1.38384	1.42836
7.05556	1.38384	1.40023		5.11111	6.13131	1.40023		104.444	1.38384	1.40023
7.12121	1.38384	1.37212		5.15152	6.13131	1.37212		105.152	1.38384	1.37212
7.18687	1.38384	1.34404		5.19192	6.13131	1.34404		105.859	1.38384	1.34404
7.25253	1.38384	1.31597		5.23232	6.13131	1.31597		106.566	1.38384	1.31597
7.31818	1.38384	1.28793		5.27273	6.13131	1.28793		107.273	1.38384	1.28793
7.38384	1.38384	1.25991		5.31313	6.13131	1.25991		107.98	1.38384	1.25991
7.44949	1.38384	1.23191		5.35354	6.13131	1.23191		108.687	1.38384	1.23191
7.51515	1.38384	1.20393		5.39394	6.13131	1.20393		109.394	1.38384	1.20393
7.58081	1.38384	1.17597		5.43434	6.13131	1.17597		110.101	1.38384	1.17597
7.64646	1.38384	1.14803		5.47475	6.13131	1.14803		110.808	1.38384	1.14803
7.71212	1.38384	1.12012		5.51515	6.13131	1.12012		111.515	1.38384	1.12012
7.77778	1.38384	1.09223		5.55556	6.13131	1.09223		112.222	1.38384	1.09223
7.84343	1.38384	1.06436		5.59596	6.13131	1.06436		112.929	1.38384	1.06436
7.90909	1.38384	1.03651		5.63636	6.13131	1.03651		113.636	1.38384	1.03651
7.97475	1.38384	1.00868		5.67677	6.13131	1.00868		114.343	1.38384	1.00868
8.0404	1.38384	0.980874		5.71717	6.13131	0.980874		115.051	1.38384	0.980874
8.10606	1.38384	0.953091		5.75758	6.13131	0.953091		115.758	1.38384	0.953091
8.17172	1.38384	0.92533		5.79798	6.13131	0.92533		116.465	1.38384	0.92533
8.23737	1.38384	0.897592		5.83838	6.13131	0.897592		117.172	1.38384	0.897592
8.30303	1.38384	0.869876		5.87879	6.13131	0.869876		117.879	1.38384	0.869876
8.36869	1.38384	0.842183		5.91919	6.13131	0.842183		118.586	1.38384	0.842183
8.43434	1.38384	0.814513		5.9596	6.13131	0.814513		119.293	1.38384	0.814513
8.5	1.38384	0.786865		6	6.13131	0.786865		120	1.38384	0.786865
2	1.5101	3.61305		2	6.29293	3.61305		50	1.5101	3.61305
2.06566	1.5101	3.58362		2.0404	6.29293	3.58362		50.7071	1.5101	3.58362
2.13131	1.5101	3.5542		2.08081	6.29293	3.5542		51.4141	1.5101	3.5542
2.19697	1.5101	3.5248		2.12121	6.29293	3.5248		52.1212	1.5101	3.5248
2.26263	1.5101	3.49541		2.16162	6.29293	3.49541		52.8283	1.5101	3.49541
2.32828	1.5101	3.46603		2.20202	6.29293	3.46603		53.5354	1.5101	3.46603
2.39394	1.5101	3.43667		2.24242	6.29293	3.43667		54.2424	1.5101	3.43667
2.4596	1.5101	3.40732		2.28283	6.29293	3.40732		54.9495	1.5101	3.40732
2.52525	1.5101	3.37799		2.32323	6.29293	3.37799		55.6566	1.5101	3.37799
2.59091	1.5101	3.34867		2.36364	6.29293	3.34867		56.3636	1.5101	3.34867
2.65657	1.5101	3.31937		2.40404	6.29293	3.31937		57.0707	1.5101	3.31937
2.72222	1.5101	3.29008		2.44444	6.29293	3.29008		57.7778	1.5101	3.29008
2.78788	1.5101	3.2608		2.48485	6.29293	3.2608		58.4848	1.5101	3.2608
2.85354	1.5101	3.23154		2.52525	6.29293	3.23154		59.1919	1.5101	3.23154
2.91919	1.5101	3.20229		2.56566	6.29293	3.20229		59.899	1.5101	3.20229
2.98485	1.5101	3.17306		2.60606	6.29293	3.17306		60.6061	1.5101	3.17306
3.05051	1.5101	3.14385		2.64646	6.29293	3.14385		61.3131	1.5101	3.14385
3.11616	1.5101	3.11465		2.68687	6.29293	3.11465		62.0202	1.5101	3.11465
3.18182	1.5101	3.08546		2.72727	6.29293	3.08546		62.7273	1.5101	3.08546
3.24747	1.5101	3.05629		2.76768	6.29293	3.05629		63.4343	1.5101	3.05629
3.31313	1.5101	3.02714		2.80808	6.29293	3.02714		64.1414	1.5101	3.02714
3.37879	1.5101	2.998		2.84848	6.29293	2.998		64.8485	1.5101	2.998
3.44444	1.5101	2.96888		2.88889	6.29293	2.96888		65.5556	1.5101	2.96888
3.5101	1.5101	2.93977		2.92929	6.29293	2.93977		66.2626	1.5101	2.93977
3.57576	1.5101	2.91068		2.9697	6.29293	2.91068		66.9697	1.5101	2.91068
3.64141	1.5101	2.88161		3.0101	6.29293	2.88161		67.6768	1.5101	2.88161
3.70707	1.5101	2.85255		3.05051	6.29293	2.85255		68.3838	1.5101	2.85255
3.77273	1.5101	2.82351		3.09091	6.29293	2.82351		69.0909	1.5101	2.82351
3.83838	1.5101	2.79448		3.13131	6.29293	2.79448		69.798	1.5101	2.79448
3.90404	1.5101	2.76547		3.17172	6.29293	2.76547		70.5051	1.5101	2.76547
3.9697	1.5101	2.73648		3.21212	6.29293	2.73648		71.2121	1.5101	2.73648
4.03535	1.5101	2.7075		3.25253	6.29293	2.7075		71.9192	1.5101	2.7075
4.10101	1.5101	2.67854		3.29293	6.29293	2.67854		72.6263	1.5101	2.67854
4.16667	1.5101	2.64959		3.33333	6.29293	2.64959		73.3333	1.5101	2.64959
4.23232	1.5101	2.62067		3.37374	6.29293	2.62067		74.0404	1.5101	2.62067
4.29798	1.5101	2.59176		3.41414	6.29293	2.59176		74.7475	1.5101	2.59176
4.36364	1.5101	2.56286		3.45455	6.29293	2.56286		75.4545	1.5101	2.56286
4.42929	1.5101	2.53399		3.49495	6.29293	2.53399		76.1616	1.5101	2.53399
4.49495	1.5101	2.50513		3.53535	6.29293	2.50513		76.8687	1.5101	2.50513
4.56061	1.5101	2.47629		3.57576	6.29293	2.47629		77.5758	1.5101	2.47629
4.62626	1.5101	2.44746		3.61616	6.29293	2.44746		78.2828	1.5101	2.44746
4.69192	1.5101	2.41866		3.65657	6.29293	2.41866		78.9899	1.5101	2.41866
4.75758	1.5101	2.38987		3.69697	6.29293	2.38987		79.697	1.5101	2.38987
4.82323	1.5101	2.3611		3.73737	6.29293	2.3611		80.404	1.5101	2.3611
4.88889	1.5101	2.33235		3.77778	6.29293	2.33235		81.1111	1.5101	2.33235
4.95455	1.5101	2.30361		3.81818	6.29293	2.30361		81.8182	1.5101	2.30361
5.0202	1.5101	2.27489		3.85859	6.29293	2.27489		82.5253	1.5101	2.27489
5.08586	1.5101	2.24619		3.89899	6.29293	2.24619		83.2323	1.5101	2.24619
5.15152	1.5101	2.21751		3.93939	6.29293	2.21751		83.9394	1.5101	2.21751
5.21717	1.5101	2.18885		3.9798	6.29293	2.18885		84.6465	1.5101	2.18885
5.28283	1.5101	2.1602		4.0202	6.29293	2.1602		85.3535	1.5101	2.1602
5.34848	1.5101	2.13158		4.06061	6.29293	2.13158		86.0606	1.5101	2.13158
5.41414	1.5101	2.10297		4.10101	6.29293	2.10297		86.7677	1.5101	2.10297
5.4798	1.5101	2.07438		4.14141	6.29293	2.07438		87.4747	1.5101	2.07438
5.54545	1.5101	2.04581		4.18182	6.29293	2.04581		88.1818	1.5101	2.04581
5.61111	1.5101	2.01726		4.22222	6.29293	2.01726		88.8889	1.5101	2.01726
5.67677	1.5101	1.98873		4.26263	6.29293	1.98873		89.596	1.5101	1.98873
5.74242	1.5101	1.96021		4.30303	6.29293	1.96021		90.303	1.5101	1.96021
5.80808	1.5101	1.93172		4.34343	6.29293	1.93172		91.0101	1.5101	1.93172
5.87374	1.5101	1.90324		4.38384	6.29293	1.90324		91.7172	1.5101	1.90324
5.93939	1.5101	1.87479		4.42424	6.29293	1.87479		92.4242	1.5101	1.87479
6.00505	1.5101	1.84635		4.46465	6.29293	1.84635		93.1313	1.5101	1.84635
6.07071	1.5101	1.81793		4.50505	6.29293	1.81793		93.8384	1.5101	1.81793
6.13636	1.5101	1.78953		4.54545	6.29293	1.78953		94.5455	1.5101	1.78953
6.20202	1.5101	1.76115		4.58586	6.29293	1.76115		95.2525	1.5101	1.76115
6.26768	1.5101	1.7328		4.62626	6.29293	1.7328		95.9596	1.5101	1.7328
6.33333	1.5101	1.70446		4.66667	6.29293	1.70446		96.6667	1.5101	1.70446
6.39899	1.5101	1.67614		4.70707	6.29293	1.67614		97.3737	1.5101	1.67614
6.46465	1.5101	1.64784		4.74747	6.29293	1.64784		98.0808	1.5101	1.64784
6.5303	1.5101	1.61956		4.78788	6.29293	1.61956		98.7879	1.5101	1.61956
6.59596	1.5101	1.5913		4.82828	6.29293	1.5913		99.4949	1.5101	1.5913
6.66162	1.5101	1.56306		4.86869	6.29293	1.56306		100.202	1.5101	1.56306
6.72727	1.5101	1.53485		4.90909	6.29293	1.53485		100.909	1.5101	1.53485
6.79293	1.5101	1.50665		4.94949	6.29293	1.50665		101.616	1.5101	1.50665
6.85859	1.5101	1.47847		4.9899	6.29293	1.47847		102.323	1.5101	1.47847
6.92424	1.5101	1.45031		5.0303	6.29293	1.45031		103.03	1.5101	1.45031
6.9899	1.5101	1.42218		5.07071	6.29293	1.42218		103.737	1.5101	1.42218
7.05556	1.5101	1.39406		5.11111	6.29293	1.39406		104.444	1.5101	1.39406
7.12121	1.5101	1.36597		5.15152	6.29293	1.36597		105.152	1.5101	1.36597
7.18687	1.5101	1.3379		5.19192	6.29293	1.3379		105.859	1.5101	1.3379
7.25253	1.5101	1.30984		5.23232	6.29293	1.30984		106.566	1.5101	1.30984
7.31818	1.5101	1.28181		5.27273	6.29293	1.28181		107.273	1.5101	1.28181
7.38384	1.5101	1.2538		5.31313	6.29293	1.2538		107.98	1.5101	1.2538
7.44949	1.5101	1.22581		5.35354	6.29293	1.22581		108.687	1.5101	1.22581
7.51515	1.5101	1.19785		5.39394	6.29293	1.19785		109.394	1.5101	1.19785
7.58081	1.5101	1.1699		5.43434	6.29293	1.1699		110.101	1.5101	1.1699
7.64646	1.5101	1.14198		5.47475	6.29293	1.14198		110.808	1.5101	1.14198
7.71212	1.5101	1.11408		5.51515	6.29293	1.11408		111.515	1.5101	1.11408
7.77778	1.5101	1.0862		5.55556	6.29293	1.0862		112.222	1.5101	1.0862
7.84343	1.5101	1.05834		5.59596	6.29293	1.05834		112.929	1.5101	1.05834
7.90909	1.5101	1.0305		5.63636	6.29293	1.0305		113.636	1.5101	1.0305
7.97475	1.5101	1.00269		5.67677	6.29293	1.00269		114.343	1.5101	1.00269
8.0404	1.5101	0.974894		5.71717	6.29293	0.974894		115.051	1.5101	0.974894
8.10606	1.5101	0.947124		5.75758	6.29293	0.947124		115.758	1.5101	0.947124
8.17172	1.5101	0.919377		5.79798	6.29293	0.919377		116.465	1.5101	0.919377
8.23737	1.5101	0.891651		5.83838	6.29293	0.891651		117.172	1.5101	0.891651
8.30303	1.5101	0.863948		5.87879	6.29293	0.863948		117.879	1.5101	0.863948
8.36869	1.5101	0.836268		5.91919	6.29293	0.836268		118.586	1.5101	0.836268
8.43434	1.5101	0.80861		5.9596	6.29293	0.80861		119.293	1.5101	0.80861
8.5	1.5101	0.780975		6	6.29293	0.780975		120	1.5101	0.780975
2	1.63636	3.60626		2	6.45455	3.60626		50	1.63636	3.60626
2.06566	1.63636	3.57684		2.0404	6.45455	3.57684		50.7071	1.63636	3.57684
2.13131	1.63636	3.54743		2.08081	6.45455	3.54743		51.4141	1.63636	3.54743
2.19697	1.63636	3.51804		2.12121	6.45455	3.51804		52.1212	1.63636	3.51804
2.26263	1.63636	3.48866		2.16162	6.45455	3.48866		52.8283	1.63636	3.48866
2.32828	1.63636	3.4593		2.20202	6.45455	3.4593		53.5354	1.63636	3.4593
2.39394	1.63636	3.42995		2.24242	6.45455	3.42995		54.2424	1.63636	3.42995
2.4596	1.63636	3.40061		2.28283	6.45455	3.40061		54.9495	1.63636	3.40061
2.52525	1.63636	3.37129		2.32323	6.45455	3.37129		55.6566	1.63636	3.37129
2.59091	1.63636	3.34198		2.36364	6.45455	3.34198		56.3636	1.63636	3.34198
2.65657	1.63636	3.31269		2.40404	6.45455	3.31269		57.0707	1.63636	3.31269
2.72222	1.63636	3.28341		2.44444	6.45455	3.28341		57.7778	1.63636	3.28341
2.78788	1.63636	3.25415		2.48485	6.45455	3.25415		58.4848	1.63636	3.25415
2.85354	1.63636	3.2249		2.52525	6.45455	3.2249		59.1919	1.63636	3.2249
2.91919	1.63636	3.19566		2.56566	6.45455	3.19566		59.899	1.63636	3.19566
2.98485	1.63636	3.16644		2.60606	6.45455	3.16644		60.6061	1.63636	3.16644
3.05051	1.63636	3.13724		2.64646	6.45455	3.13724		61.3131	1.63636	3.13724
3.11616	1.63636	3.10805		2.68687	6.45455	3.10805		62.0202	1.63636	3.10805
3.18182	1.63636	3.07888		2.72727	6.45455	3.07888		62.7273	1.63636	3.07888
3.24747	1.63636	3.04972		2.76768	6.45455	3.04972		63.4343	1.63636	3.04972
3.31313	1.63636	3.02058		2.80808	6.45455	3.02058		64.1414	1.63636	3.02058
3.37879	1.63636	2.99145		2.84848	6.45455	2.99145		64.8485	1.63636	2.99145
3.44444	1.63636	2.96234		2.88889	6.45455	2.96234		65.5556	1.63636	2.96234
3.5101	1.63636	2.93325		2.92929	6.45455	2.93325		66.2626	1.63636	2.93325
3.57576	1.63636	2.90417		2.9697	6.45455	2.90417		66.9697	1.63636	2.90417
3.64141	1.63636	2.87511		3.0101	6.45455	2.87511		67.6768	1.63636	2.87511
3.70707	1.63636	2.84606		3.05051	6.45455	2.84606		68.3838	1.63636	2.84606
3.77273	1.63636	2.81703		3.09091	6.45455	2.81703		69.0909	1.63636	2.81703
3.83838	1.63636	2.78801		3.13131	6.45455	2.78801		69.798	1.63636	2.78801
3.90404	1.63636	2.75902		3.17172	6.45455	2.75902		70.5051	1.63636	2.75902
3.9697	1.63636	2.73003		3.21212	6.45455	2.73003		71.2121	1.63636	2.73003
4.03535	1.63636	2.70107		3.25253	6.45455	2.70107		71.9192	1.63636	2.70107
4.10101	1.63636	2.67212		3.29293	6.45455	2.67212		72.6263	1.63636	2.67212
4.16667	1.63636	2.64319		3.33333	6.45455	2.64319		73.3333	1.63636	2.64319
4.23232	1.63636	2.61427		3.37374	6.45455	2.61427		74.0404	1.63636	2.61427
4.29798	1.63636	2.58538		3.41414	6.45455	2.58538		74.7475	1.63636	2.58538
4.36364	1.63636	2.5565		3.45455	6.45455	2.5565		75.4545	1.63636	2.5565
4.42929	1.63636	2.52763		3.49495	6.45455	2.52763		76.1616	1.63636	2.52763
4.49495	1.63636	2.49879		3.53535	6.45455	2.49879		76.8687	1.63636	2.49879
4.56061	1.63636	2.46996		3.57576	6.45455	2.46996		77.5758	1.63636	2.46996
4.62626	1.63636	2.44115		3.61616	6.45455	2.44115		78.2828	1.63636	2.44115
4.69192	1.63636	2.41235		3.65657	6.45455	2.41235		78.9899	1.63636	2.41235
4.75758	1.63636	2.38358		3.69697	6.45455	2.38358		79.697	1.63636	2.38358
4.82323	1.63636	2.35482		3.73737	6.45455	2.35482		80.404	1.63636	2.35482
4.88889	1.63636	2.32608		3.77778	6.45455	2.32608		81.1111	1.63636	2.32608
4.95455	1.63636	2.29735		3.81818	6.45455	2.29735		81.8182	1.63636	2.29735
5.0202	1.63636	2.26865		3.85859	6.45455	2.26865		82.5253	1.63636	2.26865
5.08586	1.63636	2.23996		3.89899	6.45455	2.23996		83.2323	1.63636	2.23996
5.15152	1.63636	2.21129		3.93939	6.45455	2.21129		83.9394	1.63636	2.21129
5.21717	1.63636	2.18264		3.9798	6.45455	2.18264		84.6465	1.63636	2.18264
5.28283	1.63636	2.15401		4.0202	6.45455	2.15401		85.3535	1.63636	2.15401
5.34848	1.63636	2.12539		4.06061	6.45455	2.12539		86.0606	1.63636	2.12539
5.41414	1.63636	2.0968		4.10101	6.45455	2.0968		86.7677	1.63636	2.0968
5.4798	1.63636	2.06822		4.14141	6.45455	2.06822		87.4747	1.63636	2.06822
5.54545	1.63636	2.03966		4.18182	6.45455	2.03966		88.1818	1.63636	2.03966
5.61111	1.63636	2.01113		4.22222	6.45455	2.01113		88.8889	1.63636	2.01113
5.67677	1.63636	1.9826		4.26263	6.45455	1.9826		89.596	1.63636	1.9826
5.74242	1.63636	1.9541		4.30303	6.45455	1.9541		90.303	1.63636	1.9541
5.80808	1.63636	1.92562		4.34343	6.45455	1.92562		91.0101	1.63636	1.92562
5.87374	1.63636	1.89716		4.38384	6.45455	1.89716		91.7172	1.63636	1.89716
5.93939	1.63636	1.86871		4.42424	6.45455	1.86871		92.4242	1.63636	1.86871
6.00505	1.63636	1.84029		4.46465	6.45455	1.84029		93.1313	1.63636	1.84029
6.07071	1.63636	1.81189		4.50505	6.45455	1.81189		93.8384	1.63636	1.81189
6.13636	1.63636	1.7835		4.54545	6.45455	1.7835		94.5455	1.63636	1.7835
6.20202	1.63636	1.75513		4.58586	6.45455	1.75513		95.2525	1.63636	1.75513
6.26768	1.63636	1.72679		4.62626	6.45455	1.72679		95.9596	1.63636	1.72679
6.33333	1.63636	1.69846		4.66667	6.45455	1.69846		96.6667	1.63636	1.69846
6.39899	1.63636	1.67016		4.70707	6.45455	1.67016		97.3737	1.63636	1.67016
6.46465	1.63636	1.64187		4.74747	6.45455	1.64187		98.0808	1.63636	1.64187
6.5303	1.63636	1.6136		4.78788	6.45455	1.6136		98.7879	1.63636	1.6136
6.59596	1.63636	1.58536		4.82828	6.45455	1.58536		99.4949	1.63636	1.58536
6.66162	1.63636	1.55713		4.86869	6.45455	1.55713		100.202	1.63636	1.55713
6.72727	1.63636	1.52893		4.90909	6.45455	1.52893		100.909	1.63636	1.52893
6.79293	1.63636	1.50074		4.94949	6.45455	1.50074		101.616	1.63636	1.50074
6.85859	1.63636	1.47258		4.9899	6.45455	1.47258		102.323	1.63636	1.47258
6.92424	1.63636	1.44443		5.0303	6.45455	1.44443		103.03	1.63636	1.44443
6.9899	1.63636	1.41631		5.07071	6.45455	1.41631		103.737	1.63636	1.41631
7.05556	1.63636	1.38821		5.11111	6.45455	1.38821		104.444	1.63636	1.38821
7.12121	1.63636	1.36013		5.15152	6.45455	1.36013		105.152	1.63636	1.36013
7.18687	1.63636	1.33207		5.19192	6.45455	1.33207		105.859	1.63636	1.33207
7.25253	1.63636	1.30403		5.23232	6.45455	1.30403		106.566	1.63636	1.30403
7.31818	1.63636	1.27601		5.27273	6.45455	1.27601		107.273	1.63636	1.27601
7.38384	1.63636	1.24801		5.31313	6.45455	1.24801		107.98	1.63636	1.24801
7.44949	1.63636	1.22004		5.35354	6.45455	1.22004		108.687	1.63636	1.22004
7.51515	1.63636	1.19209		5.39394	6.45455	1.19209		109.394	1.63636	1.19209
7.58081	1.63636	1.16415		5.43434	6.45455	1.16415		110.101	1.63636	1.16415
7.64646	1.63636	1.13624		5.47475	6.45455	1.13624		110.808	1.63636	1.13624
7.71212	1.63636	1.10835		5.51515	6.45455	1.10835		111.515	1.63636	1.10835
7.77778	1.63636	1.08049		5.55556	6.45455	1.08049		112.222	1.63636	1.08049
7.84343	1.63636	1.05264		5.59596	6.45455	1.05264		112.929	1.63636	1.05264
7.90909	1.63636	1.02482		5.63636	6.45455	1.02482		113.636	1.63636	1.02482
7.97475	1.63636	0.997016		5.67677	6.45455	0.997016		114.343	1.63636	0.997016
8.0404	1.63636	0.969236		5.71717	6.45455	0.969236		115.051	1.63636	0.969236
8.10606	1.63636	0.941479		5.75758	6.45455	0.941479		115.758	1.63636	0.941479
8.17172	1.63636	0.913745		5.79798	6.45455	0.913745		116.465	1.63636	0.913745
8.23737	1.63636	0.886033		5.83838	6.45455	0.886033		117.172	1.63636	0.886033
8.30303	1.63636	0.858343		5.87879	6.45455	0.858343		117.879	1.63636	0.858343
8.36869	1.63636	0.830676		5.91919	6.45455	0.830676		118.586	1.63636	0.830676
8.43434	1.63636	0.803031		5.9596	6.45455	0.803031		119.293	1.63636	0.803031
8.5	1.63636	0.775409		6	6.45455	0.775409		120	1.63636	0.775409
2	1.76263	3.59975		2	6.61616	3.59975		50	1.76263	3.59975
2.06566	1.76263	3.57034		2.0404	6.61616	3.57034		50.7071	1.76263	3.57034
2.13131	1.76263	3.54094		2.08081	6.61616	3.54094		51.4141	1.76263	3.54094
2.19697	1.76263	3.51156		2.12121	6.61616	3.51156		52.1212	1.76263	3.51156
2.26263	1.76263	3.48219		2.16162	6.61616	3.48219		52.8283	1.76263	3.48219
2.32828	1.76263	3.45284		2.20202	6.61616	3.45284		53.5354	1.76263	3.45284
2.39394	1.76263	3.4235		2.24242	6.61616	3.4235		54.2424	1.76263	3.4235
2.4596	1.76263	3.39418		2.28283	6.61616	3.39418		54.9495	1.76263	3.39418
2.52525	1.76263	3.36487		2.32323	6.61616	3.36487		55.6566	1.76263	3.36487
2.59091	1.76263	3.33557		2.36364	6.61616	3.33557		56.3636	1.76263	3.33557
2.65657	1.76263	3.30629		2.40404	6.61616	3.30629		57.0707	1.76263	3.30629
2.72222	1.76263	3.27703		2.44444	6.61616	3.27703		57.7778	1.76263	3.27703
2.78788	1.76263	3.24778		2.48485	6.61616	3.24778		58.4848	1.76263	3.24778
2.85354	1.76263	3.21854		2.52525	6.61616	3.21854		59.1919	1.76263	3.21854
2.91919	1.76263	3.18932		2.56566	6.61616	3.18932		59.899	1.76263	3.18932
2.98485	1.76263	3.16011		2.60606	6.61616	3.16011		60.6061	1.76263	3.16011
3.05051	1.76263	3.13092		2.64646	6.61616	3.13092		61.3131	1.76263	3.13092
3.11616	1.76263	3.10174		2.68687	6.61616	3.10174		62.0202	1.76263	3.10174
3.18182	1.76263	3.07258		2.72727	6.61616	3.07258		62.7273	1.76263	3.07258
3.24747	1.76263	3.04344		2.76768	6.61616	3.04344		63.4343	1.76263	3.04344
3.31313	1.76263	3.01431		2.80808	6.61616	3.01431		64.1414	1.76263	3.01431
3.37879	1.76263	2.9852		2.84848	6.61616	2.9852		64.8485	1.76263	2.9852
3.44444	1.76263	2.9561		2.88889	6.61616	2.9561		65.5556	1.76263	2.9561
3.5101	1.76263	2.92701		2.92929	6.61616	2.92701		66.2626	1.76263	2.92701
3.57576	1.76263	2.89795		2.9697	6.61616	2.89795		66.9697	1.76263	2.89795
3.64141	1.76263	2.8689		3.0101	6.61616	2.8689		67.6768	1.76263	2.8689
3.70707	1.76263	2.83986		3.05051	6.61616	2.83986		68.3838	1.76263	2.83986
3.77273	1.76263	2.81084		3.09091	6.61616	2.81084		69.0909	1.76263	2.81084
3.83838	1.76263	2.78184		3.13131	6.61616	2.78184		69.798	1.76263	2.78184
3.90404	1.76263	2.75286		3.17172	6.61616	2.75286		70.5051	1.76263	2.75286
3.9697	1.76263	2.72389		3.21212	6.61616	2.72389		71.2121	1.76263	2.72389
4.03535	1.76263	2.69494		3.25253	6.61616	2.69494		71.9192	1.76263	2.69494
4.10101	1.76263	2.666		3.29293	6.61616	2.666		72.6263	1.76263	2.666
4.16667	1.76263	2.63708		3.33333	6.61616	2.63708		73.3333	1.76263	2.63708
4.23232	1.76263	2.60818		3.37374	6.61616	2.60818		74.0404	1.76263	2.60818
4.29798	1.76263	2.57929		3.41414	6.61616	2.57929		74.7475	1.76263	2.57929
4.36364	1.76263	2.55043		3.45455	6.61616	2.55043		75.4545	1.76263	2.55043
4.42929	1.76263	2.52157		3.49495	6.61616	2.52157		76.1616	1.76263	2.52157
4.49495	1.76263	2.49274		3.53535	6.61616	2.49274		76.8687	1.76263	2.49274
4.56061	1.76263	2.46392		3.57576	6.61616	2.46392		77.5758	1.76263	2.46392
4.62626	1.76263	2.43513		3.61616	6.61616	2.43513		78.2828	1.76263	2.43513
4.69192	1.76263	2.40634		3.65657	6.61616	2.40634		78.9899	1.76263	2.40634
4.75758	1.76263	2.37758		3.69697	6.61616	2.37758		79.697	1.76263	2.37758
4.82323	1.76263	2.34883		3.73737	6.61616	2.34883		80.404	1.76263	2.34883
4.88889	1.76263	2.32011		3.77778	6.61616	2.32011		81.1111	1.76263	2.32011
4.95455	1.76263	2.2914		3.81818	6.61616	2.2914		81.8182	1.76263	2.2914
5.0202	1.76263	2.2627		3.85859	6.61616	2.2627		82.5253	1.76263	2.2627
5.08586	1.76263	2.23403		3.89899	6.61616	2.23403		83.2323	1.76263	2.23403
5.15152	1.76263	2.20537		3.93939	6.61616	2.20537		83.9394	1.76263	2.20537
5.21717	1.76263	2.17674		3.9798	6.61616	2.17674		84.6465	1.76263	2.17674
5.28283	1.76263	2.14812		4.0202	6.61616	2.14812		85.3535	1.76263	2.14812
5.34848	1.76263	2.11951		4.06061	6.61616	2.11951		86.0606	1.76263	2.11951
5.41414	1.76263	2.09093		4.10101	6.61616	2.09093		86.7677	1.76263	2.09093
5.4798	1.76263	2.06237		4.14141	6.61616	2.06237		87.4747	1.76263	2.06237
5.54545	1.76263	2.03382		4.18182	6.61616	2.03382		88.1818	1.76263	2.03382
5.61111	1.76263	2.0053		4.22222	6.61616	2.0053		88.8889	1.76263	2.0053
5.67677	1.76263	1.97679		4.26263	6.61616	1.97679		89.596	1.76263	1.97679
5.74242	1.76263	1.9483		4.30303	6.61616	1.9483		90.303	1.76263	1.9483
5.80808	1.76263	1.91983		4.34343	6.61616	1.91983		91.0101	1.76263	1.91983
5.87374	1.76263	1.89138		4.38384	6.61616	1.89138		91.7172	1.76263	1.89138
5.93939	1.76263	1.86295		4.42424	6.61616	1.86295		92.4242	1.76263	1.86295
6.00505	1.76263	1.83454		4.46465	6.61616	1.83454		93.1313	1.76263	1.83454
6.07071	1.76263	1.80615		4.50505	6.61616	1.80615		93.8384	1.76263	1.80615
6.13636	1.76263	1.77778		4.54545	6.61616	1.77778		94.5455	1.76263	1.77778
6.20202	1.76263	1.74942		4.58586	6.61616	1.74942		95.2525	1.76263	1.74942
6.26768	1.76263	1.72109		4.62626	6.61616	1.72109		95.9596	1.76263	1.72109
6.33333	1.76263	1.69278		4.66667	6.61616	1.69278		96.6667	1.76263	1.69278
6.39899	1.76263	1.66449		4.70707	6.61616	1.66449		97.3737	1.76263	1.66449
6.46465	1.76263	1.63621		4.74747	6.61616	1.63621		98.0808	1.76263	1.63621
6.5303	1.76263	1.60796		4.78788	6.61616	1.60796		98.7879	1.76263	1.60796
6.59596	1.76263	1.57973		4.82828	6.61616	1.57973		99.4949	1.76263	1.57973
6.66162	1.76263	1.55151		4.86869	6.61616	1.55151		100.202	1.76263	1.55151
6.72727	1.76263	1.52332		4.90909	6.61616	1.52332		100.909	1.76263	1.52332
6.79293	1.76263	1.49515		4.94949	6.61616	1.49515		101.616	1.76263	1.49515
6.85859	1.76263	1.467		4.9899	6.61616	1.467		102.323	1.76263	1.467
6.92424	1.76263	1.43887		5.0303	6.61616	1.43887		103.03	1.76263	1.43887
6.9899	1.76263	1.41076		5.07071	6.61616	1.41076		103.737	1.76263	1.41076
7.05556	1.76263	1.38267		5.11111	6.61616	1.38267		104.444	1.76263	1.38267
7.12121	1.76263	1.3546		5.15152	6.61616	1.3546		105.152	1.76263	1.3546
7.18687	1.76263	1.32656		5.19192	6.61616	1.32656		105.859	1.76263	1.32656
7.25253	1.76263	1.29853		5.23232	6.61616	1.29853		106.566	1.76263	1.29853
7.31818	1.76263	1.27053		5.27273	6.61616	1.27053		107.273	1.76263	1.27053
7.38384	1.76263	1.24254		5.31313	6.61616	1.24254		107.98	1.76263	1.24254
7.44949	1.76263	1.21458		5.35354	6.61616	1.21458		108.687	1.76263	1.21458
7.51515	1.76263	1.18664		5.39394	6.61616	1.18664		109.394	1.76263	1.18664
7.58081	1.76263	1.15872		5.43434	6.61616	1.15872		110.101	1.76263	1.15872
7.64646	1.76263	1.13082		5.47475	6.61616	1.13082		110.808	1.76263	1.13082
7.71212	1.76263	1.10295		5.51515	6.61616	1.10295		111.515	1.76263	1.10295
7.77778	1.76263	1.0751		5.55556	6.61616	1.0751		112.222	1.76263	1.0751
7.84343	1.76263	1.04726		5.59596	6.61616	1.04726		112.929	1.76263	1.04726
7.90909	1.76263	1.01945		5.63636	6.61616	1.01945		113.636	1.76263	1.01945
7.97475	1.76263	0.991666		5.67677	6.61616	0.991666		114.343	1.76263	0.991666
8.0404	1.76263	0.9639		5.71717	6.61616	0.9639		115.051	1.76263	0.9639
8.10606	1.76263	0.936157		5.75758	6.61616	0.936157		115.758	1.76263	0.936157
8.17172	1.76263	0.908436		5.79798	6.61616	0.908436		116.465	1.76263	0.908436
8.23737	1.76263	0.880737		5.83838	6.61616	0.880737		117.172	1.76263	0.880737
8.30303	1.76263	0.853061		5.87879	6.61616	0.853061		117.879	1.76263	0.853061
8.36869	1.76263	0.825407		5.91919	6.61616	0.825407		118.586	1.76263	0.825407
8.43434	1.76263	0.797776		5.9596	6.61616	0.797776		119.293	1.76263	0.797776
8.5	1.76263	0.770168		6	6.61616	0.770168		120	1.76263	0.770168
2	1.88889	3.59351		2	6.77778	3.59351		50	1.88889	3.59351
2.06566	1.88889	3.56412		2.0404	6.77778	3.56412		50.7071	1.88889	3.56412
2.13131	1.88889	3.53473		2.08081	6.77778	3.53473		51.4141	1.88889	3.53473
2.19697	1.88889	3.50537		2.12121	6.77778	3.50537		52.1212	1.88889	3.50537
2.26263	1.88889	3.47601		2.16162	6.77778	3.47601		52.8283	1.88889	3.47601
2.32828	1.88889	3.44667		2.20202	6.77778	3.44667		53.5354	1.88889	3.44667
2.39394	1.88889	3.41735		2.24242	6.77778	3.41735		54.2424	1.88889	3.41735
2.4596	1.88889	3.38803		2.28283	6.77778	3.38803		54.9495	1.88889	3.38803
2.52525	1.88889	3.35874		2.32323	6.77778	3.35874		55.6566	1.88889	3.35874
2.59091	1.88889	3.32945		2.36364	6.77778	3.32945		56.3636	1.88889	3.32945
2.65657	1.88889	3.30019		2.40404	6.77778	3.30019		57.0707	1.88889	3.30019
2.72222	1.88889	3.27093		2.44444	6.77778	3.27093		57.7778	1.88889	3.27093
2.78788	1.88889	3.24169		2.48485	6.77778	3.24169		58.4848	1.88889	3.24169
2.85354	1.88889	3.21247		2.52525	6.77778	3.21247		59.1919	1.88889	3.21247
2.91919	1.88889	3.18326		2.56566	6.77778	3.18326		59.899	1.88889	3.18326
2.98485	1.88889	3.15407		2.60606	6.77778	3.15407		60.6061	1.88889	3.15407
3.05051	1.88889	3.12489		2.64646	6.77778	3.12489		61.3131	1.88889	3.12489
3.11616	1.88889	3.09573		2.68687	6.77778	3.09573		62.0202	1.88889	3.09573
3.18182	1.88889	3.06658		2.72727	6.77778	3.06658		62.7273	1.88889	3.06658
3.24747	1.88889	3.03745		2.76768	6.77778	3.03745		63.4343	1.88889	3.03745
3.31313	1.88889	3.00833		2.80808	6.77778	3.00833		64.1414	1.88889	3.00833
3.37879	1.88889	2.97923		2.84848	6.77778	2.97923		64.8485	1.88889	2.97923
3.44444	1.88889	2.95014		2.88889	6.77778	2.95014		65.5556	1.88889	2.95014
3.5101	1.88889	2.92107		2.92929	6.77778	2.92107		66.2626	1.88889	2.92107
3.57576	1.88889	2.89202		2.9697	6.77778	2.89202		66.9697	1.88889	2.89202
3.64141	1.88889	2.86298		3.0101	6.77778	2.86298		67.6768	1.88889	2.86298
3.70707	1.88889	2.83396		3.05051	6.77778	2.83396		68.3838	1.88889	2.83396
3.77273	1.88889	2.80495		3.09091	6.77778	2.80495		69.0909	1.88889	2.80495
3.83838	1.88889	2.77597		3.13131	6.77778	2.77597		69.798	1.88889	2.77597
3.90404	1.88889	2.74699		3.17172	6.77778	2.74699		70.5051	1.88889	2.74699
3.9697	1.88889	2.71804		3.21212	6.77778	2.71804		71.2121	1.88889	2.71804
4.03535	1.88889	2.6891		3.25253	6.77778	2.6891		71.9192	1.88889	2.6891
4.10101	1.88889	2.66017		3.29293	6.77778	2.66017		72.6263	1.88889	2.66017
4.16667	1.88889	2.63127		3.33333	6.77778	2.63127		73.3333	1.88889	2.63127
4.23232	1.88889	2.60238		3.37374	6.77778	2.60238		74.0404	1.88889	2.60238
4.29798	1.88889	2.57351		3.41414	6.77778	2.57351		74.7475	1.88889	2.57351
4.36364	1.88889	2.54465		3.45455	6.77778	2.54465		75.4545	1.88889	2.54465
4.42929	1.88889	2.51581		3.49495	6.77778	2.51581		76.1616	1.88889	2.51581
4.49495	1.88889	2.48699		3.53535	6.77778	2.48699		76.8687	1.88889	2.48699
4.56061	1.88889	2.45819		3.57576	6.77778	2.45819		77.5758	1.88889	2.45819
4.62626	1.88889	2.42941		3.61616	6.77778	2.42941		78.2828	1.88889	2.42941
4.69192	1.88889	2.40064		3.65657	6.77778	2.40064		78.9899	1.88889	2.40064
4.75758	1.88889	2.37189		3.69697	6.77778	2.37189		79.697	1.88889	2.37189
4.82323	1.88889	2.34315		3.73737	6.77778	2.34315		80.404	1.88889	2.34315
4.88889	1.88889	2.31444		3.77778	6.77778	2.31444		81.1111	1.88889	2.31444
4.95455	1.88889	2.28574		3.81818	6.77778	2.28574		81.8182	1.88889	2.28574
5.0202	1.88889	2.25706		3.85859	6.77778	2.25706		82.5253	1.88889	2.25706
5.08586	1.88889	2.2284		3.89899	6.77778	2.2284		83.2323	1.88889	2.2284
5.15152	1.88889	2.19976		3.93939	6.77778	2.19976		83.9394	1.88889	2.19976
5.21717	1.88889	2.17113		3.9798	6.77778	2.17113		84.6465	1.88889	2.17113
5.28283	1.88889	2.14253		4.0202	6.77778	2.14253		85.3535	1.88889	2.14253
5.34848	1.88889	2.11394		4.06061	6.77778	2.11394		86.0606	1.88889	2.11394
5.41414	1.88889	2.08537		4.10101	6.77778	2.08537		86.7677	1.88889	2.08537
5.4798	1.88889	2.05682		4.14141	6.77778	2.05682		87.4747	1.88889	2.05682
5.54545	1.88889	2.02829		4.18182	6.77778	2.02829		88.1818	1.88889	2.02829
5.61111	1.88889	1.99978		4.22222	6.77778	1.99978		88.8889	1.88889	1.99978
5.67677	1.88889	1.97128		4.26263	6.77778	1.97128		89.596	1.88889	1.97128
5.74242	1.88889	1.94281		4.30303	6.77778	1.94281		90.303	1.88889	1.94281
5.80808	1.88889	1.91435		4.34343	6.77778	1.91435		91.0101	1.88889	1.91435
5.87374	1.88889	1.88592		4.38384	6.77778	1.88592		91.7172	1.88889	1.88592
5.93939	1.88889	1.8575		4.42424	6.77778	1.8575		92.4242	1.88889	1.8575
6.00505	1.88889	1.8291		4.46465	6.77778	1.8291		93.1313	1.88889	1.8291
6.07071	1.88889	1.80072		4.50505	6.77778	1.80072		93.8384	1.88889	1.80072
6.13636	1.88889	1.77236		4.54545	6.77778	1.77236		94.5455	1.88889	1.77236
6.20202	1.88889	1.74402		4.58586	6.77778	1.74402		95.2525	1.88889	1.74402
6.26768	1.88889	1.71571		4.62626	6.77778	1.71571		95.9596	1.88889	1.71571
6.33333	1.88889	1.68741		4.66667	6.77778	1.68741		96.6667	1.88889	1.68741
6.39899	1.88889	1.65913		4.70707	6.77778	1.65913		97.3737	1.88889	1.65913
6.46465	1.88889	1.63087		4.74747	6.77778	1.63087		98.0808	1.88889	1.63087
6.5303	1.88889	1.60263		4.78788	6.77778	1.60263		98.7879	1.88889	1.60263
6.59596	1.88889	1.57441		4.82828	6.77778	1.57441		99.4949	1.88889	1.57441
6.66162	1.88889	1.54621		4.86869	6.77778	1.54621		100.202	1.88889	1.54621
6.72727	1.88889	1.51803		4.90909	6.77778	1.51803		100.909	1.88889	1.51803
6.79293	1.88889	1.48987		4.94949	6.77778	1.48987		101.616	1.88889	1.48987
6.85859	1.88889	1.46174		4.9899	6.77778	1.46174		102.323	1.88889	1.46174
6.92424	1.88889	1.43362		5.0303	6.77778	1.43362		103.03	1.88889	1.43362
6.9899	1.88889	1.40552		5.07071	6.77778	1.40552		103.737	1.88889	1.40552
7.05556	1.88889	1.37745		5.11111	6.77778	1.37745		104.444	1.88889	1.37745
7.12121	1.88889	1.34939		5.15152	6.77778	1.34939		105.152	1.88889	1.34939
7.18687	1.88889	1.32136		5.19192	6.77778	1.32136		105.859	1.88889	1.32136
7.25253	1.88889	1.29335		5.23232	6.77778	1.29335		106.566	1.88889	1.29335
7.31818	1.88889	1.26536		5.27273	6.77778	1.26536		107.273	1.88889	1.26536
7.38384	1.88889	1.23739		5.31313	6.77778	1.23739		107.98	1.88889	1.23739
7.44949	1.88889	1.20944		5.35354	6.77778	1.20944		108.687	1.88889	1.20944
7.51515	1.88889	1.18152		5.39394	6.77778	1.18152		109.394	1.88889	1.18152
7.58081	1.88889	1.15361		5.43434	6.77778	1.15361		110.101	1.88889	1.15361
7.64646	1.88889	1.12573		5.47475	6.77778	1.12573		110.808	1.88889	1.12573
7.71212	1.88889	1.09787		5.51515	6.77778	1.09787		111.515	1.88889	1.09787
7.77778	1.88889	1.07003		5.55556	6.77778	1.07003		112.222	1.88889	1.07003
7.84343	1.88889	1.04221		5.59596	6.77778	1.04221		112.929	1.88889	1.04221
7.90909	1.88889	1.01441		5.63636	6.77778	1.01441		113.636	1.88889	1.01441
7.97475	1.88889	0.986638		5.67677	6.77778	0.986638		114.343	1.88889	0.986638
8.0404	1.88889	0.958886		5.71717	6.77778	0.958886		115.051	1.88889	0.958886
8.10606	1.88889	0.931157		5.75758	6.77778	0.931157		115.758	1.88889	0.931157
8.17172	1.88889	0.90345		5.79798	6.77778	0.90345		116.465	1.88889	0.90345
8.23737	1.88889	0.875765		5.83838	6.77778	0.875765		117.172	1.88889	0.875765
8.30303	1.88889	0.848103		5.87879	6.77778	0.848103		117.879	1.88889	0.848103
8.36869	1.88889	0.820463		5.91919	6.77778	0.820463		118.586	1.88889	0.820463
8.43434	1.88889	0.792847		5.9596	6.77778	0.792847		119.293	1.88889	0.792847
8.5	1.88889	0.765253		6	6.77778	0.765253		120	1.88889	0.765253
2	2.01515	3.58756		2	6.93939	3.58756		50	2.01515	3.58756
2.06566	2.01515	3.55818		2.0404	6.93939	3.55818		50.7071	2.01515	3.55818
2.13131	2.01515	3.52881		2.08081	6.93939	3.52881		51.4141	2.01515	3.52881
2.19697	2.01515	3.49945		2.12121	6.93939	3.49945		52.1212	2.01515	3.49945
2.26263	2.01515	3.47011		2.16162	6.93939	3.47011		52.8283	2.01515	3.47011
2.32828	2.01515	3.44079		2.20202	6.93939	3.44079		53.5354	2.01515	3.44079
2.39394	2.01515	3.41147		2.24242	6.93939	3.41147		54.2424	2.01515	3.41147
2.4596	2.01515	3.38218		2.28283	6.93939	3.38218		54.9495	2.01515	3.38218
2.52525	2.01515	3.35289		2.32323	6.93939	3.35289		55.6566	2.01515	3.35289
2.59091	2.01515	3.32362		2.36364	6.93939	3.32362		56.3636	2.01515	3.32362
2.65657	2.01515	3.29437		2.40404	6.93939	3.29437		57.0707	2.01515	3.29437
2.72222	2.01515	3.26513		2.44444	6.93939	3.26513		57.7778	2.01515	3.26513
2.78788	2.01515	3.2359		2.48485	6.93939	3.2359		58.4848	2.01515	3.2359
2.85354	2.01515	3.20669		2.52525	6.93939	3.20669		59.1919	2.01515	3.20669
2.91919	2.01515	3.17749		2.56566	6.93939	3.17749		59.899	2.01515	3.17749
2.98485	2.01515	3.14831		2.60606	6.93939	3.14831		60.6061	2.01515	3.14831
3.05051	2.01515	3.11915		2.64646	6.93939	3.11915		61.3131	2.01515	3.11915
3.11616	2.01515	3.09		2.68687	6.93939	3.09		62.0202	2.01515	3.09
3.18182	2.01515	3.06086		2.72727	6.93939	3.06086		62.7273	2.01515	3.06086
3.24747	2.01515	3.03174		2.76768	6.93939	3.03174		63.4343	2.01515	3.03174
3.31313	2.01515	3.00264		2.80808	6.93939	3.00264		64.1414	2.01515	3.00264
3.37879	2.01515	2.97355		2.84848	6.93939	2.97355		64.8485	2.01515	2.97355
3.44444	2.01515	2.94448		2.88889	6.93939	2.94448		65.5556	2.01515	2.94448
3.5101	2.01515	2.91542		2.92929	6.93939	2.91542		66.2626	2.01515	2.91542
3.57576	2.01515	2.88638		2.9697	6.93939	2.88638		66.9697	2.01515	2.88638
3.64141	2.01515	2.85736		3.0101	6.93939	2.85736		67.6768	2.01515	2.85736
3.70707	2.01515	2.82835		3.05051	6.93939	2.82835		68.3838	2.01515	2.82835
3.77273	2.01515	2.79936		3.09091	6.93939	2.79936		69.0909	2.01515	2.79936
3.83838	2.01515	2.77038		3.13131	6.93939	2.77038		69.798	2.01515	2.77038
3.90404	2.01515	2.74142		3.17172	6.93939	2.74142		70.5051	2.01515	2.74142
3.9697	2.01515	2.71248		3.21212	6.93939	2.71248		71.2121	2.01515	2.71248
4.03535	2.01515	2.68356		3.25253	6.93939	2.68356		71.9192	2.01515	2.68356
4.10101	2.01515	2.65465		3.29293	6.93939	2.65465		72.6263	2.01515	2.65465
4.16667	2.01515	2.62575		3.33333	6.93939	2.62575		73.3333	2.01515	2.62575
4.23232	2.01515	2.59688		3.37374	6.93939	2.59688		74.0404	2.01515	2.59688
4.29798	2.01515	2.56802		3.41414	6.93939	2.56802		74.7475	2.01515	2.56802
4.36364	2.01515	2.53918		3.45455	6.93939	2.53918		75.4545	2.01515	2.53918
4.42929	2.01515	2.51035		3.49495	6.93939	2.51035		76.1616	2.01515	2.51035
4.49495	2.01515	2.48155		3.53535	6.93939	2.48155		76.8687	2.01515	2.48155
4.56061	2.01515	2.45276		3.57576	6.93939	2.45276		77.5758	2.01515	2.45276
4.62626	2.01515	2.42399		3.61616	6.93939	2.42399		78.2828	2.01515	2.42399
4.69192	2.01515	2.39523		3.65657	6.93939	2.39523		78.9899	2.01515	2.39523
4.75758	2.01515	2.36649		3.69697	6.93939	2.36649		79.697	2.01515	2.36649
4.82323	2.01515	2.33777		3.73737	6.93939	2.33777		80.404	2.01515	2.33777
4.88889	2.01515	2.30907		3.77778	6.93939	2.30907		81.1111	2.01515	2.30907
4.95455	2.01515	2.28039		3.81818	6.93939	2.28039		81.8182	2.01515	2.28039
5.0202	2.01515	2.25172		3.85859	6.93939	2.25172		82.5253	2.01515	2.25172
5.08586	2.01515	2.22308		3.89899	6.93939	2.22308		83.2323	2.01515	2.22308
5.15152	2.01515	2.19445		3.93939	6.93939	2.19445		83.9394	2.01515	2.19445
5.21717	2.01515	2.16584		3.9798	6.93939	2.16584		84.6465	2.01515	2.16584
5.28283	2.01515	2.13724		4.0202	6.93939	2.13724		85.3535	2.01515	2.13724
5.34848	2.01515	2.10867		4.06061	6.93939	2.10867		86.0606	2.01515	2.10867
5.41414	2.01515	2.08012		4.10101	6.93939	2.08012		86.7677	2.01515	2.08012
5.4798	2.01515	2.05158		4.14141	6.93939	2.05158		87.4747	2.01515	2.05158
5.54545	2.01515	2.02306		4.18182	6.93939	2.02306		88.1818	2.01515	2.02306
5.61111	2.01515	1.99456		4.22222	6.93939	1.99456		88.8889	2.01515	1.99456
5.67677	2.01515	1.96608		4.26263	6.93939	1.96608		89.596	2.01515	1.96608
5.74242	2.01515	1.93762		4.30303	6.93939	1.93762		90.303	2.01515	1.93762
5.80808	2.01515	1.90918		4.34343	6.93939	1.90918		91.0101	2.01515	1.90918
5.87374	2.01515	1.88076		4.38384	6.93939	1.88076		91.7172	2.01515	1.88076
5.93939	2.01515	1.85235		4.42424	6.93939	1.85235		92.4242	2.01515	1.85235
6.00505	2.01515	1.82397		4.46465	6.93939	1.82397		93.1313	2.01515	1.82397
6.07071	2.01515	1.79561		4.50505	6.93939	1.79561		93.8384	2.01515	1.79561
6.13636	2.01515	1.76726		4.54545	6.93939	1.76726		94.5455	2.01515	1.76726
6.20202	2.01515	1.73894		4.58586	6.93939	1.73894		95.2525	2.01515	1.73894
6.26768	2.01515	1.71063		4.62626	6.93939	1.71063		95.9596	2.01515	1.71063
6.33333	2.01515	1.68235		4.66667	6.93939	1.68235		96.6667	2.01515	1.68235
6.39899	2.01515	1.65408		4.70707	6.93939	1.65408		97.3737	2.01515	1.65408
6.46465	2.01515	1.62583		4.74747	6.93939	1.62583		98.0808	2.01515	1.62583
6.5303	2.01515	1.59761		4.78788	6.93939	1.59761		98.7879	2.01515	1.59761
6.59596	2.01515	1.5694		4.82828	6.93939	1.5694		99.4949	2.01515	1.5694
6.66162	2.01515	1.54122		4.86869	6.93939	1.54122		100.202	2.01515	1.54122
6.72727	2.01515	1.51306		4.90909	6.93939	1.51306		100.909	2.01515	1.51306
6.79293	2.01515	1.48491		4.94949	6.93939	1.48491		101.616	2.01515	1.48491
6.85859	2.01515	1.45679		4.9899	6.93939	1.45679		102.323	2.01515	1.45679
6.92424	2.01515	1.42869		5.0303	6.93939	1.42869		103.03	2.01515	1.42869
6.9899	2.01515	1.4006		5.07071	6.93939	1.4006		103.737	2.01515	1.4006
7.05556	2.01515	1.37254		5.11111	6.93939	1.37254		104.444	2.01515	1.37254
7.12121	2.01515	1.3445		5.15152	6.93939	1.3445		105.152	2.01515	1.3445
7.18687	2.01515	1.31648		5.19192	6.93939	1.31648		105.859	2.01515	1.31648
7.25253	2.01515	1.28849		5.23232	6.93939	1.28849		106.566	2.01515	1.28849
7.31818	2.01515	1.26051		5.27273	6.93939	1.26051		107.273	2.01515	1.26051
7.38384	2.01515	1.23256		5.31313	6.93939	1.23256		107.98	2.01515	1.23256
7.44949	2.01515	1.20462		5.35354	6.93939	1.20462		108.687	2.01515	1.20462
7.51515	2.01515	1.17671		5.39394	6.93939	1.17671		109.394	2.01515	1.17671
7.58081	2.01515	1.14882		5.43434	6.93939	1.14882		110.101	2.01515	1.14882
7.64646	2.01515	1.12095		5.47475	6.93939	1.12095		110.808	2.01515	1.12095
7.71212	2.01515	1.0931		5.51515	6.93939	1.0931		111.515	2.01515	1.0931
7.77778	2.01515	1.06528		5.55556	6.93939	1.06528		112.222	2.01515	1.06528
7.84343	2.01515	1.03747		5.59596	6.93939	1.03747		112.929	2.01515	1.03747
7.90909	2.01515	1.00969		5.63636	6.93939	1.00969		113.636	2.01515	1.00969
7.97475	2.01515	0.981932		5.67677	6.93939	0.981932		114.343	2.01515	0.981932
8.0404	2.01515	0.954195		5.71717	6.93939	0.954195		115.051	2.01515	0.954195
8.10606	2.01515	0.92648		5.75758	6.93939	0.92648		115.758	2.01515	0.92648
8.17172	2.01515	0.898787		5.79798	6.93939	0.898787		116.465	2.01515	0.898787
8.23737	2.01515	0.871117		5.83838	6.93939	0.871117		117.172	2.01515	0.871117
8.30303	2.01515	0.84347		5.87879	6.93939	0.84347		117.879	2.01515	0.84347
8.36869	2.01515	0.815845		5.91919	6.93939	0.815845		118.586	2.01515	0.815845
8.43434	2.01515	0.788242		5.9596	6.93939	0.788242		119.293	2.01515	0.788242
8.5	2.01515	0.760663		6	6.93939	0.760663		120	2.01515	0.760663
2	2.14141	3.58189		2	7.10101	3.58189		50	2.14141	3.58189
2.06566	2.14141	3.55252		2.0404	7.10101	3.55252		50.7071	2.14141	3.55252
2.13131	2.14141	3.52317		2.08081	7.10101	3.52317		51.4141	2.14141	3.52317
2.19697	2.14141	3.49383		2.12121	7.10101	3.49383		52.1212	2.14141	3.49383
2.26263	2.14141	3.4645		2.16162	7.10101	3.4645		52.8283	2.14141	3.4645
2.32828	2.14141	3.43519		2.20202	7.10101	3.43519		53.5354	2.14141	3.43519
2.39394	2.14141	3.40589		2.24242	7.10101	3.40589		54.2424	2.14141	3.40589
2.4596	2.14141	3.3766		2.28283	7.10101	3.3766		54.9495	2.14141	3.3766
2.52525	2.14141	3.34733		2.32323	7.10101	3.34733		55.6566	2.14141	3.34733
2.59091	2.14141	3.31807		2.36364	7.10101	3.31807		56.3636	2.14141	3.31807
2.65657	2.14141	3.28883		2.40404	7.10101	3.28883		57.0707	2.14141	3.28883
2.72222	2.14141	3.25961		2.44444	7.10101	3.25961		57.7778	2.14141	3.25961
2.78788	2.14141	3.23039		2.48485	7.10101	3.23039		58.4848	2.14141	3.23039
2.85354	2.14141	3.2012		2.52525	7.10101	3.2012		59.1919	2.14141	3.2012
2.91919	2.14141	3.17202		2.56566	7.10101	3.17202		59.899	2.14141	3.17202
2.98485	2.14141	3.14285		2.60606	7.10101	3.14285		60.6061	2.14141	3.14285
3.05051	2.14141	3.1137		2.64646	7.10101	3.1137		61.3131	2.14141	3.1137
3.11616	2.14141	3.08456		2.68687	7.10101	3.08456		62.0202	2.14141	3.08456
3.18182	2.14141	3.05544		2.72727	7.10101	3.05544		62.7273	2.14141	3.05544
3.24747	2.14141	3.02633		2.76768	7.10101	3.02633		63.4343	2.14141	3.02633
3.31313	2.14141	2.99724		2.80808	7.10101	2.99724		64.1414	2.14141	2.99724
3.37879	2.14141	2.96817		2.84848	7.10101	2.96817		64.8485	2.14141	2.96817
3.44444	2.14141	2.93911		2.88889	7.10101	2.93911		65.5556	2.14141	2.93911
3.5101	2.14141	2.91007		2.92929	7.10101	2.91007		66.2626	2.14141	2.91007
3.57576	2.14141	2.88104		2.9697	7.10101	2.88104		66.9697	2.14141	2.88104
3.64141	2.14141	2.85203		3.0101	7.10101	2.85203		67.6768	2.14141	2.85203
3.70707	2.14141	2.82304		3.05051	7.10101	2.82304		68.3838	2.14141	2.82304
3.77273	2.14141	2.79406		3.09091	7.10101	2.79406		69.0909	2.14141	2.79406
3.83838	2.14141	2.7651		3.13131	7.10101	2.7651		69.798	2.14141	2.7651
3.90404	2.14141	2.73615		3.17172	7.10101	2.73615		70.5051	2.14141	2.73615
3.9697	2.14141	2.70722		3.21212	7.10101	2.70722		71.2121	2.14141	2.70722
4.03535	2.14141	2.67831		3.25253	7.10101	2.67831		71.9192	2.14141	2.67831
4.10101	2.14141	2.64942		3.29293	7.10101	2.64942		72.6263	2.14141	2.64942
4.16667	2.14141	2.62054		3.33333	7.10101	2.62054		73.3333	2.14141	2.62054
4.23232	2.14141	2.59168		3.37374	7.10101	2.59168		74.0404	2.14141	2.59168
4.29798	2.14141	2.56283		3.41414	7.10101	2.56283		74.7475	2.14141	2.56283
4.36364	2.14141	2.534		3.45455	7.10101	2.534		75.4545	2.14141	2.534
4.42929	2.14141	2.50519		3.49495	7.10101	2.50519		76.1616	2.14141	2.50519
4.49495	2.14141	2.4764		3.53535	7.10101	2.4764		76.8687	2.14141	2.4764
4.56061	2.14141	2.44762		3.57576	7.10101	2.44762		77.5758	2.14141	2.44762
4.62626	2.14141	2.41887		3.61616	7.10101	2.41887		78.2828	2.14141	2.41887
4.69192	2.14141	2.39013		3.65657	7.10101	2.39013		78.9899	2.14141	2.39013
4.75758	2.14141	2.3614		3.69697	7.10101	2.3614		79.697	2.14141	2.3614
4.82323	2.14141	2.3327		3.73737	7.10101	2.3327		80.404	2.14141	2.3327
4.88889	2.14141	2.30401		3.77778	7.10101	2.30401		81.1111	2.14141	2.30401
4.95455	2.14141	2.27534		3.81818	7.10101	2.27534		81.8182	2.14141	2.27534
5.0202	2.14141	2.24669		3.85859	7.10101	2.24669		82.5253	2.14141	2.24669
5.08586	2.14141	2.21806		3.89899	7.10101	2.21806		83.2323	2.14141	2.21806
5.15152	2.14141	2.18944		3.93939	7.10101	2.18944		83.9394	2.14141	2.18944
5.21717	2.14141	2.16085		3.9798	7.10101	2.16085		84.6465	2.14141	2.16085
5.28283	2.14141	2.13227		4.0202	7.10101	2.13227		85.3535	2.14141	2.13227
5.34848	2.14141	2.10371		4.06061	7.10101	2.10371		86.0606	2.14141	2.10371
5.41414	2.14141	2.07517		4.10101	7.10101	2.07517		86.7677	2.14141	2.07517
5.4798	2.14141	2.04664		4.14141	7.10101	2.04664		87.4747	2.14141	2.04664
5.54545	2.14141	2.01814		4.18182	7.10101	2.01814		88.1818	2.14141	2.01814
5.61111	2.14141	1.98966		4.22222	7.10101	1.98966		88.8889	2.14141	1.98966
5.67677	2.14141	1.96119		4.26263	7.10101	1.96119		89.596	2.14141	1.96119
5.74242	2.14141	1.93274		4.30303	7.10101	1.93274		90.303	2.14141	1.93274
5.80808	2.14141	1.90432		4.34343	7.10101	1.90432		91.0101	2.14141	1.90432
5.87374	2.14141	1.87591		4.38384	7.10101	1.87591		91.7172	2.14141	1.87591
5.93939	2.14141	1.84752		4.42424	7.10101	1.84752		92.4242	2.14141	1.84752
6.00505	2.14141	1.81915		4.46465	7.10101	1.81915		93.1313	2.14141	1.81915
6.07071	2.14141	1.7908		4.50505	7.10101	1.7908		93.8384	2.14141	1.7908
6.13636	2.14141	1.76247		4.54545	7.10101	1.76247		94.5455	2.14141	1.76247
6.20202	2.14141	1.73416		4.58586	7.10101	1.73416		95.2525	2.14141	1.73416
6.26768	2.14141	1.70587		4.62626	7.10101	1.70587		95.9596	2.14141	1.70587
6.33333	2.14141	1.6776		4.66667	7.10101	1.6776		96.6667	2.14141	1.6776
6.39899	2.14141	1.64935		4.70707	7.10101	1.64935		97.3737	2.14141	1.64935
6.46465	2.14141	1.62112		4.74747	7.10101	1.62112		98.0808	2.14141	1.62112
6.5303	2.14141	1.5929		4.78788	7.10101	1.5929		98.7879	2.14141	1.5929
6.59596	2.14141	1.56471		4.82828	7.10101	1.56471		99.4949	2.14141	1.56471
6.66162	2.14141	1.53654		4.86869	7.10101	1.53654		100.202	2.14141	1.53654
6.72727	2.14141	1.50839		4.90909	7.10101	1.50839		100.909	2.14141	1.50839
6.79293	2.14141	1.48027		4.94949	7.10101	1.48027		101.616	2.14141	1.48027
6.85859	2.14141	1.45216		4.9899	7.10101	1.45216		102.323	2.14141	1.45216
6.92424	2.14141	1.42407		5.0303	7.10101	1.42407		103.03	2.14141	1.42407
6.9899	2.14141	1.396		5.07071	7.10101	1.396		103.737	2.14141	1.396
7.05556	2.14141	1.36796		5.11111	7.10101	1.36796		104.444	2.14141	1.36796
7.12121	2.14141	1.33993		5.15152	7.10101	1.33993		105.152	2.14141	1.33993
7.18687	2.14141	1.31193		5.19192	7.10101	1.31193		105.859	2.14141	1.31193
7.25253	2.14141	1.28394		5.23232	7.10101	1.28394		106.566	2.14141	1.28394
7.31818	2.14141	1.25598		5.27273	7.10101	1.25598		107.273	2.14141	1.25598
7.38384	2.14141	1.22804		5.31313	7.10101	1.22804		107.98	2.14141	1.22804
7.44949	2.14141	1.20012		5.35354	7.10101	1.20012		108.687	2.14141	1.20012
7.51515	2.14141	1.17222		5.39394	7.10101	1.17222		109.394	2.14141	1.17222
7.58081	2.14141	1.14435		5.43434	7.10101	1.14435		110.101	2.14141	1.14435
7.64646	2.14141	1.11649		5.47475	7.10101	1.11649		110.808	2.14141	1.11649
7.71212	2.14141	1.08866		5.51515	7.10101	1.08866		111.515	2.14141	1.08866
7.77778	2.14141	1.06085		5.55556	7.10101	1.06085		112.222	2.14141	1.06085
7.84343	2.14141	1.03306		5.59596	7.10101	1.03306		112.929	2.14141	1.03306
7.90909	2.14141	1.00529		5.63636	7.10101	1.00529		113.636	2.14141	1.00529
7.97475	2.14141	0.97755		5.67677	7.10101	0.97755		114.343	2.14141	0.97755
8.0404	2.14141	0.949828		5.71717	7.10101	0.949828		115.051	2.14141	0.949828
8.10606	2.14141	0.922128		5.75758	7.10101	0.922128		115.758	2.14141	0.922128
8.17172	2.14141	0.89445		5.79798	7.10101	0.89445		116.465	2.14141	0.89445
8.23737	2.14141	0.866795		5.83838	7.10101	0.866795		117.172	2.14141	0.866795
8.30303	2.14141	0.839162		5.87879	7.10101	0.839162		117.879	2.14141	0.839162
8.36869	2.14141	0.811552		5.91919	7.10101	0.811552		118.586	2.14141	0.811552
8.43434	2.14141	0.783964		5.9596	7.10101	0.783964		119.293	2.14141	0.783964
8.5	2.14141	0.7564		6	7.10101	0.7564		120	2.14141	0.7564
2	2.26768	3.57651		2	7.26263	3.57651		50	2.26768	3.57651
2.06566	2.26768	3.54715		2.0404	7.26263	3.54715		50.7071	2.26768	3.54715
2.13131	2.26768	3.51781		2.08081	7.26263	3.51781		51.4141	2.26768	3.51781
2.19697	2.26768	3.48848		2.12121	7.26263	3.48848		52.1212	2.26768	3.48848
2.26263	2.26768	3.45917		2.16162	7.26263	3.45917		52.8283	2.26768	3.45917
2.32828	2.26768	3.42987		2.20202	7.26263	3.42987		53.5354	2.26768	3.42987
2.39394	2.26768	3.40059		2.24242	7.26263	3.40059		54.2424	2.26768	3.40059
2.4596	2.26768	3.37131		2.28283	7.26263	3.37131		54.9495	2.26768	3.37131
2.52525	2.26768	3.34206		2.32323	7.26263	3.34206		55.6566	2.26768	3.34206
2.59091	2.26768	3.31282		2.36364	7.26263	3.31282		56.3636	2.26768	3.31282
2.65657	2.26768	3.28359		2.40404	7.26263	3.28359		57.0707	2.26768	3.28359
2.72222	2.26768	3.25438		2.44444	7.26263	3.25438		57.7778	2.26768	3.25438
2.78788	2.26768	3.22518		2.48485	7.26263	3.22518		58.4848	2.26768	3.22518
2.85354	2.26768	3.19599		2.52525	7.26263	3.19599		59.1919	2.26768	3.19599
2.91919	2.26768	3.16683		2.56566	7.26263	3.16683		59.899	2.26768	3.16683
2.98485	2.26768	3.13767		2.60606	7.26263	3.13767		60.6061	2.26768	3.13767
3.05051	2.26768	3.10854		2.64646	7.26263	3.10854		61.3131	2.26768	3.10854
3.11616	2.26768	3.07941		2.68687	7.26263	3.07941		62.0202	2.26768	3.07941
3.18182	2.26768	3.05031		2.72727	7.26263	3.05031		62.7273	2.26768	3.05031
3.24747	2.26768	3.02122		2.76768	7.26263	3.02122		63.4343	2.26768	3.02122
3.31313	2.26768	2.99214		2.80808	7.26263	2.99214		64.1414	2.26768	2.99214
3.37879	2.26768	2.96308		2.84848	7.26263	2.96308		64.8485	2.26768	2.96308
3.44444	2.26768	2.93404		2.88889	7.26263	2.93404		65.5556	2.26768	2.93404
3.5101	2.26768	2.90501		2.92929	7.26263	2.90501		66.2626	2.26768	2.90501
3.57576	2.26768	2.876		2.9697	7.26263	2.876		66.9697	2.26768	2.876
3.64141	2.26768	2.847		3.0101	7.26263	2.847		67.6768	2.26768	2.847
3.70707	2.26768	2.81802		3.05051	7.26263	2.81802		68.3838	2.26768	2.81802
3.77273	2.26768	2.78906		3.09091	7.26263	2.78906		69.0909	2.26768	2.78906
3.83838	2.26768	2.76011		3.13131	7.26263	2.76011		69.798	2.26768	2.76011
3.90404	2.26768	2.73118		3.17172	7.26263	2.73118		70.5051	2.26768	2.73118
3.9697	2.26768	2.70226		3.21212	7.26263	2.70226		71.2121	2.26768	2.70226
4.03535	2.26768	2.67336		3.25253	7.26263	2.67336		71.9192	2.26768	2.67336
4.10101	2.26768	2.64448		3.29293	7.26263	2.64448		72.6263	2.26768	2.64448
4.16667	2.26768	2.61562		3.33333	7.26263	2.61562		73.3333	2.26768	2.61562
4.23232	2.26768	2.58677		3.37374	7.26263	2.58677		74.0404	2.26768	2.58677
4.29798	2.26768	2.55794		3.41414	7.26263	2.55794		74.7475	2.26768	2.55794
4.36364	2.26768	2.52913		3.45455	7.26263	2.52913		75.4545	2.26768	2.52913
4.42929	2.26768	2.50033		3.49495	7.26263	2.50033		76.1616	2.26768	2.50033
4.49495	2.26768	2.47155		3.53535	7.26263	2.47155		76.8687	2.26768	2.47155
4.56061	2.26768	2.44279		3.57576	7.26263	2.44279		77.5758	2.26768	2.44279
4.62626	2.26768	2.41405		3.61616	7.26263	2.41405		78.2828	2.26768	2.41405
4.69192	2.26768	2.38532		3.65657	7.26263	2.38532		78.9899	2.26768	2.38532
4.75758	2.26768	2.35662		3.69697	7.26263	2.35662		79.697	2.26768	2.35662
4.82323	2.26768	2.32792		3.73737	7.26263	2.32792		80.404	2.26768	2.32792
4.88889	2.26768	2.29925		3.77778	7.26263	2.29925		81.1111	2.26768	2.29925
4.95455	2.26768	2.2706		3.81818	7.26263	2.2706		81.8182	2.26768	2.2706
5.0202	2.26768	2.24196		3.85859	7.26263	2.24196		82.5253	2.26768	2.24196
5.08586	2.26768	2.21334		3.89899	7.26263	2.21334		83.2323	2.26768	2.21334
5.15152	2.26768	2.18474		3.93939	7.26263	2.18474		83.9394	2.26768	2.18474
5.21717	2.26768	2.15616		3.9798	7.26263	2.15616		84.6465	2.26768	2.15616
5.28283	2.26768	2.1276		4.0202	7.26263	2.1276		85.3535	2.26768	2.1276
5.34848	2.26768	2.09905		4.06061	7.26263	2.09905		86.0606	2.26768	2.09905
5.41414	2.26768	2.07052		4.10101	7.26263	2.07052		86.7677	2.26768	2.07052
5.4798	2.26768	2.04202		4.14141	7.26263	2.04202		87.4747	2.26768	2.04202
5.54545	2.26768	2.01353		4.18182	7.26263	2.01353		88.1818	2.26768	2.01353
5.61111	2.26768	1.98506		4.22222	7.26263	1.98506		88.8889	2.26768	1.98506
5.67677	2.26768	1.95661		4.26263	7.26263	1.95661		89.596	2.26768	1.95661
5.74242	2.26768	1.92818		4.30303	7.26263	1.92818		90.303	2.26768	1.92818
5.80808	2.26768	1.89976		4.34343	7.26263	1.89976		91.0101	2.26768	1.89976
5.87374	2.26768	1.87137		4.38384	7.26263	1.87137		91.7172	2.26768	1.87137
5.93939	2.26768	1.843		4.42424	7.26263	1.843		92.4242	2.26768	1.843
6.00505	2.26768	1.81464		4.46465	7.26263	1.81464		93.1313	2.26768	1.81464
6.07071	2.26768	1.78631		4.50505	7.26263	1.78631		93.8384	2.26768	1.78631
6.13636	2.26768	1.75799		4.54545	7.26263	1.75799		94.5455	2.26768	1.75799
6.20202	2.26768	1.72969		4.58586	7.26263	1.72969		95.2525	2.26768	1.72969
6.26768	2.26768	1.70142		4.62626	7.26263	1.70142		95.9596	2.26768	1.70142
6.33333	2.26768	1.67316		4.66667	7.26263	1.67316		96.6667	2.26768	1.67316
6.39899	2.26768	1.64493		4.70707	7.26263	1.64493		97.3737	2.26768	1.64493
6.46465	2.26768	1.61671		4.74747	7.26263	1.61671		98.0808	2.26768	1.61671
6.5303	2.26768	1.58851		4.78788	7.26263	1.58851		98.7879	2.26768	1.58851
6.59596	2.26768	1.56034		4.82828	7.26263	1.56034		99.4949	2.26768	1.56034
6.66162	2.26768	1.53218		4.86869	7.26263	1.53218		100.202	2.26768	1.53218
6.72727	2.26768	1.50405		4.90909	7.26263	1.50405		100.909	2.26768	1.50405
6.79293	2.26768	1.47593		4.94949	7.26263	1.47593		101.616	2.26768	1.47593
6.85859	2.26768	1.44784		4.9899	7.26263	1.44784		102.323	2.26768	1.44784
6.92424	2.26768	1.41977		5.0303	7.26263	1.41977		103.03	2.26768	1.41977
6.9899	2.26768	1.39172		5.07071	7.26263	1.39172		103.737	2.26768	1.39172
7.05556	2.26768	1.36369		5.11111	7.26263	1.36369		104.444	2.26768	1.36369
7.12121	2.26768	1.33567		5.15152	7.26263	1.33567		105.152	2.26768	1.33567
7.18687	2.26768	1.30769		5.19192	7.26263	1.30769		105.859	2.26768	1.30769
7.25253	2.26768	1.27972		5.23232	7.26263	1.27972		106.566	2.26768	1.27972
7.31818	2.26768	1.25177		5.27273	7.26263	1.25177		107.273	2.26768	1.25177
7.38384	2.26768	1.22385		5.31313	7.26263	1.22385		107.98	2.26768	1.22385
7.44949	2.26768	1.19594		5.35354	7.26263	1.19594		108.687	2.26768	1.19594
7.51515	2.26768	1.16806		5.39394	7.26263	1.16806		109.394	2.26768	1.16806
7.58081	2.26768	1.1402		5.43434	7.26263	1.1402		110.101	2.26768	1.1402
7.64646	2.26768	1.11236		5.47475	7.26263	1.11236		110.808	2.26768	1.11236
7.71212	2.26768	1.08454		5.51515	7.26263	1.08454		111.515	2.26768	1.08454
7.77778	2.26768	1.05675		5.55556	7.26263	1.05675		112.222	2.26768	1.05675
7.84343	2.26768	1.02897		5.59596	7.26263	1.02897		112.929	2.26768	1.02897
7.90909	2.26768	1.00122		5.63636	7.26263	1.00122		113.636	2.26768	1.00122
7.97475	2.26768	0.973492		5.67677	7.26263	0.973492		114.343	2.26768	0.973492
8.0404	2.26768	0.945785		5.71717	7.26263	0.945785		115.051	2.26768	0.945785
8.10606	2.26768	0.9181		5.75758	7.26263	0.9181		115.758	2.26768	0.9181
8.17172	2.26768	0.890437		5.79798	7.26263	0.890437		116.465	2.26768	0.890437
8.23737	2.26768	0.862797		5.83838	7.26263	0.862797		117.172	2.26768	0.862797
8.30303	2.26768	0.83518		5.87879	7.26263	0.83518		117.879	2.26768	0.83518
8.36869	2.26768	0.807585		5.91919	7.26263	0.807585		118.586	2.26768	0.807585
8.43434	2.26768	0.780013		5.9596	7.26263	0.780013		119.293	2.26768	0.780013
8.5	2.26768	0.752464		6	7.26263	0.752464		120	2.26768	0.752464
2	2.39394	3.57141		2	7.42424	3.57141		50	2.39394	3.57141
2.06566	2.39394	3.54207		2.0404	7.42424	3.54207		50.7071	2.39394	3.54207
2.13131	2.39394	3.51274		2.08081	7.42424	3.51274		51.4141	2.39394	3.51274
2.19697	2.39394	3.48343		2.12121	7.42424	3.48343		52.1212	2.39394	3.48343
2.26263	2.39394	3.45413		2.16162	7.42424	3.45413		52.8283	2.39394	3.45413
2.32828	2.39394	3.42484		2.20202	7.42424	3.42484		53.5354	2.39394	3.42484
2.39394	2.39394	3.39557		2.24242	7.42424	3.39557		54.2424	2.39394	3.39557
2.4596	2.39394	3.36631		2.28283	7.42424	3.36631		54.9495	2.39394	3.36631
2.52525	2.39394	3.33707		2.32323	7.42424	3.33707		55.6566	2.39394	3.33707
2.59091	2.39394	3.30784		2.36364	7.42424	3.30784		56.3636	2.39394	3.30784
2.65657	2.39394	3.27863		2.40404	7.42424	3.27863		57.0707	2.39394	3.27863
2.72222	2.39394	3.24943		2.44444	7.42424	3.24943		57.7778	2.39394	3.24943
2.78788	2.39394	3.22025		2.48485	7.42424	3.22025		58.4848	2.39394	3.22025
2.85354	2.39394	3.19108		2.52525	7.42424	3.19108		59.1919	2.39394	3.19108
2.91919	2.39394	3.16193		2.56566	7.42424	3.16193		59.899	2.39394	3.16193
2.98485	2.39394	3.13279		2.60606	7.42424	3.13279		60.6061	2.39394	3.13279
3.05051	2.39394	3.10367		2.64646	7.42424	3.10367		61.3131	2.39394	3.10367
3.11616	2.39394	3.07456		2.68687	7.42424	3.07456		62.0202	2.39394	3.07456
3.18182	2.39394	3.04547		2.72727	7.42424	3.04547		62.7273	2.39394	3.04547
3.24747	2.39394	3.01639		2.76768	7.42424	3.01639		63.4343	2.39394	3.01639
3.31313	2.39394	2.98733		2.80808	7.42424	2.98733		64.1414	2.39394	2.98733
3.37879	2.39394	2.95828		2.84848	7.42424	2.95828		64.8485	2.39394	2.95828
3.44444	2.39394	2.92925		2.88889	7.42424	2.92925		65.5556	2.39394	2.92925
3.5101	2.39394	2.90024		2.92929	7.42424	2.90024		66.2626	2.39394	2.90024
3.57576	2.39394	2.87124		2.9697	7.42424	2.87124		66.9697	2.39394	2.87124
3.64141	2.39394	2.84226		3.0101	7.42424	2.84226		67.6768	2.39394	2.84226
3.70707	2.39394	2.8133		3.05051	7.42424	2.8133		68.3838	2.39394	2.8133
3.77273	2.39394	2.78435		3.09091	7.42424	2.78435		69.0909	2.39394	2.78435
3.83838	2.39394	2.75541		3.13131	7.42424	2.75541		69.798	2.39394	2.75541
3.90404	2.39394	2.7265		3.17172	7.42424	2.7265		70.5051	2.39394	2.7265
3.9697	2.39394	2.6976		3.21212	7.42424	2.6976		71.2121	2.39394	2.6976
4.03535	2.39394	2.66872		3.25253	7.42424	2.66872		71.9192	2.39394	2.66872
4.10101	2.39394	2.63985		3.29293	7.42424	2.63985		72.6263	2.39394	2.63985
4.16667	2.39394	2.611		3.33333	7.42424	2.611		73.3333	2.39394	2.611
4.23232	2.39394	2.58217		3.37374	7.42424	2.58217		74.0404	2.39394	2.58217
4.29798	2.39394	2.55335		3.41414	7.42424	2.55335		74.7475	2.39394	2.55335
4.36364	2.39394	2.52455		3.45455	7.42424	2.52455		75.4545	2.39394	2.52455
4.42929	2.39394	2.49577		3.49495	7.42424	2.49577		76.1616	2.39394	2.49577
4.49495	2.39394	2.46701		3.53535	7.42424	2.46701		76.8687	2.39394	2.46701
4.56061	2.39394	2.43826		3.57576	7.42424	2.43826		77.5758	2.39394	2.43826
4.62626	2.39394	2.40953		3.61616	7.42424	2.40953		78.2828	2.39394	2.40953
4.69192	2.39394	2.38082		3.65657	7.42424	2.38082		78.9899	2.39394	2.38082
4.75758	2.39394	2.35213		3.69697	7.42424	2.35213		79.697	2.39394	2.35213
4.82323	2.39394	2.32345		3.73737	7.42424	2.32345		80.404	2.39394	2.32345
4.88889	2.39394	2.2948		3.77778	7.42424	2.2948		81.1111	2.39394	2.2948
4.95455	2.39394	2.26616		3.81818	7.42424	2.26616		81.8182	2.39394	2.26616
5.0202	2.39394	2.23754		3.85859	7.42424	2.23754		82.5253	2.39394	2.23754
5.08586	2.39394	2.20893		3.89899	7.42424	2.20893		83.2323	2.39394	2.20893
5.15152	2.39394	2.18035		3.93939	7.42424	2.18035		83.9394	2.39394	2.18035
5.21717	2.39394	2.15178		3.9798	7.42424	2.15178		84.6465	2.39394	2.15178
5.28283	2.39394	2.12323		4.0202	7.42424	2.12323		85.3535	2.39394	2.12323
5.34848	2.39394	2.0947		4.06061	7.42424	2.0947		86.0606	2.39394	2.0947
5.41414	2.39394	2.06619		4.10101	7.42424	2.06619		86.7677	2.39394	2.06619
5.4798	2.39394	2.0377		4.14141	7.42424	2.0377		87.4747	2.39394	2.0377
5.54545	2.39394	2.00922		4.18182	7.42424	2.00922		88.1818	2.39394	2.00922
5.61111	2.39394	1.98077		4.22222	7.42424	1.98077		88.8889	2.39394	1.98077
5.67677	2.39394	1.95233		4.26263	7.42424	1.95233		89.596	2.39394	1.95233
5.74242	2.39394	1.92392		4.30303	7.42424	1.92392		90.303	2.39394	1.92392
5.80808	2.39394	1.89552		4.34343	7.42424	1.89552		91.0101	2.39394	1.89552
5.87374	2.39394	1.86714		4.38384	7.42424	1.86714		91.7172	2.39394	1.86714
5.93939	2.39394	1.83878		4.42424	7.42424	1.83878		92.4242	2.39394	1.83878
6.00505	2.39394	1.81044		4.46465	7.42424	1.81044		93.1313	2.39394	1.81044
6.07071	2.39394	1.78212		4.50505	7.42424	1.78212		93.8384	2.39394	1.78212
6.13636	2.39394	1.75382		4.54545	7.42424	1.75382		94.5455	2.39394	1.75382
6.20202	2.39394	1.72554		4.58586	7.42424	1.72554		95.2525	2.39394	1.72554
6.26768	2.39394	1.69728		4.62626	7.42424	1.69728		95.9596	2.39394	1.69728
6.33333	2.39394	1.66904		4.66667	7.42424	1.66904		96.6667	2.39394	1.66904
6.39899	2.39394	1.64082		4.70707	7.42424	1.64082		97.3737	2.39394	1.64082
6.46465	2.39394	1.61262		4.74747	7.42424	1.61262		98.0808	2.39394	1.61262
6.5303	2.39394	1.58444		4.78788	7.42424	1.58444		98.7879	2.39394	1.58444
6.59596	2.39394	1.55628		4.82828	7.42424	1.55628		99.4949	2.39394	1.55628
6.66162	2.39394	1.52814		4.86869	7.42424	1.52814		100.202	2.39394	1.52814
6.72727	2.39394	1.50002		4.90909	7.42424	1.50002		100.909	2.39394	1.50002
6.79293	2.39394	1.47192		4.94949	7.42424	1.47192		101.616	2.39394	1.47192
6.85859	2.39394	1.44384		4.9899	7.42424	1.44384		102.323	2.39394	1.44384
6.92424	2.39394	1.41579		5.0303	7.42424	1.41579		103.03	2.39394	1.41579
6.9899	2.39394	1.38775		5.07071	7.42424	1.38775		103.737	2.39394	1.38775
7.05556	2.39394	1.35973		5.11111	7.42424	1.35973		104.444	2.39394	1.35973
7.12121	2.39394	1.33174		5.15152	7.42424	1.33174		105.152	2.39394	1.33174
7.18687	2.39394	1.30376		5.19192	7.42424	1.30376		105.859	2.39394	1.30376
7.25253	2.39394	1.27581		5.23232	7.42424	1.27581		106.566	2.39394	1.27581
7.31818	2.39394	1.24788		5.27273	7.42424	1.24788		107.273	2.39394	1.24788
7.38384	2.39394	1.21997		5.31313	7.42424	1.21997		107.98	2.39394	1.21997
7.44949	2.39394	1.19208		5.35354	7.42424	1.19208		108.687	2.39394	1.19208
7.51515	2.39394	1.16422		5.39394	7.42424	1.16422		109.394	2.39394	1.16422
7.58081	2.39394	1.13637		5.43434	7.42424	1.13637		110.101	2.39394	1.13637
7.64646	2.39394	1.10855		5.47475	7.42424	1.10855		110.808	2.39394	1.10855
7.71212	2.39394	1.08075		5.51515	7.42424	1.08075		111.515	2.39394	1.08075
7.77778	2.39394	1.05297		5.55556	7.42424	1.05297		112.222	2.39394	1.05297
7.84343	2.39394	1.02521		5.59596	7.42424	1.02521		112.929	2.39394	1.02521
7.90909	2.39394	0.997472		5.63636	7.42424	0.997472		113.636	2.39394	0.997472
7.97475	2.39394	0.969758		5.67677	7.42424	0.969758		114.343	2.39394	0.969758
8.0404	2.39394	0.942066		5.71717	7.42424	0.942066		115.051	2.39394	0.942066
8.10606	2.39394	0.914397		5.75758	7.42424	0.914397		115.758	2.39394	0.914397
8.17172	2.39394	0.88675		5.79798	7.42424	0.88675		116.465	2.39394	0.88675
8.23737	2.39394	0.859126		5.83838	7.42424	0.859126		117.172	2.39394	0.859126
8.30303	2.39394	0.831524		5.87879	7.42424	0.831524		117.879	2.39394	0.831524
8.36869	2.39394	0.803945		5.91919	7.42424	0.803945		118.586	2.39394	0.803945
8.43434	2.39394	0.776389		5.9596	7.42424	0.776389		119.293	2.39394	0.776389
8.5	2.39394	0.748855		6	7.42424	0.748855		120	2.39394	0.748855
2	2.5202	3.56659		2	7.58586	3.56659		50	2.5202	3.56659
2.06566	2.5202	3.53727		2.0404	7.58586	3.53727		50.7071	2.5202	3.53727
2.13131	2.5202	3.50795		2.08081	7.58586	3.50795		51.4141	2.5202	3.50795
2.19697	2.5202	3.47866		2.12121	7.58586	3.47866		52.1212	2.5202	3.47866
2.26263	2.5202	3.44937		2.16162	7.58586	3.44937		52.8283	2.5202	3.44937
2.32828	2.5202	3.4201		2.20202	7.58586	3.4201		53.5354	2.5202	3.4201
2.39394	2.5202	3.39084		2.24242	7.58586	3.39084		54.2424	2.5202	3.39084
2.4596	2.5202	3.3616		2.28283	7.58586	3.3616		54.9495	2.5202	3.3616
2.52525	2.5202	3.33238		2.32323	7.58586	3.33238		55.6566	2.5202	3.33238
2.59091	2.5202	3.30316		2.36364	7.58586	3.30316		56.3636	2.5202	3.30316
2.65657	2.5202	3.27396		2.40404	7.58586	3.27396		57.0707	2.5202	3.27396
2.72222	2.5202	3.24478		2.44444	7.58586	3.24478		57.7778	2.5202	3.24478
2.78788	2.5202	3.21561		2.48485	7.58586	3.21561		58.4848	2.5202	3.21561
2.85354	2.5202	3.18646		2.52525	7.58586	3.18646		59.1919	2.5202	3.18646
2.91919	2.5202	3.15732		2.56566	7.58586	3.15732		59.899	2.5202	3.15732
2.98485	2.5202	3.1282		2.60606	7.58586	3.1282		60.6061	2.5202	3.1282
3.05051	2.5202	3.09909		2.64646	7.58586	3.09909		61.3131	2.5202	3.09909
3.11616	2.5202	3.07		2.68687	7.58586	3.07		62.0202	2.5202	3.07
3.18182	2.5202	3.04092		2.72727	7.58586	3.04092		62.7273	2.5202	3.04092
3.24747	2.5202	3.01186		2.76768	7.58586	3.01186		63.4343	2.5202	3.01186
3.31313	2.5202	2.98281		2.80808	7.58586	2.98281		64.1414	2.5202	2.98281
3.37879	2.5202	2.95378		2.84848	7.58586	2.95378		64.8485	2.5202	2.95378
3.44444	2.5202	2.92477		2.88889	7.58586	2.92477		65.5556	2.5202	2.92477
3.5101	2.5202	2.89577		2.92929	7.58586	2.89577		66.2626	2.5202	2.89577
3.57576	2.5202	2.86679		2.9697	7.58586	2.86679		66.9697	2.5202	2.86679
3.64141	2.5202	2.83782		3.0101	7.58586	2.83782		67.6768	2.5202	2.83782
3.70707	2.5202	2.80887		3.05051	7.58586	2.80887		68.3838	2.5202	2.80887
3.77273	2.5202	2.77994		3.09091	7.58586	2.77994		69.0909	2.5202	2.77994
3.83838	2.5202	2.75102		3.13131	7.58586	2.75102		69.798	2.5202	2.75102
3.90404	2.5202	2.72212		3.17172	7.58586	2.72212		70.5051	2.5202	2.72212
3.9697	2.5202	2.69323		3.21212	7.58586	2.69323		71.2121	2.5202	2.69323
4.03535	2.5202	2.66437		3.25253	7.58586	2.66437		71.9192	2.5202	2.66437
4.10101	2.5202	2.63551		3.29293	7.58586	2.63551		72.6263	2.5202	2.63551
4.16667	2.5202	2.60668		3.33333	7.58586	2.60668		73.3333	2.5202	2.60668
4.23232	2.5202	2.57786		3.37374	7.58586	2.57786		74.0404	2.5202	2.57786
4.29798	2.5202	2.54906		3.41414	7.58586	2.54906		74.7475	2.5202	2.54906
4.36364	2.5202	2.52028		3.45455	7.58586	2.52028		75.4545	2.5202	2.52028
4.42929	2.5202	2.49152		3.49495	7.58586	2.49152		76.1616	2.5202	2.49152
4.49495	2.5202	2.46277		3.53535	7.58586	2.46277		76.8687	2.5202	2.46277
4.56061	2.5202	2.43404		3.57576	7.58586	2.43404		77.5758	2.5202	2.43404
4.62626	2.5202	2.40532		3.61616	7.58586	2.40532		78.2828	2.5202	2.40532
4.69192	2.5202	2.37663		3.65657	7.58586	2.37663		78.9899	2.5202	2.37663
4.75758	2.5202	2.34795		3.69697	7.58586	2.34795		79.697	2.5202	2.34795
4.82323	2.5202	2.31929		3.73737	7.58586	2.31929		80.404	2.5202	2.31929
4.88889	2.5202	2.29065		3.77778	7.58586	2.29065		81.1111	2.5202	2.29065
4.95455	2.5202	2.26202		3.81818	7.58586	2.26202		81.8182	2.5202	2.26202
5.0202	2.5202	2.23342		3.85859	7.58586	2.23342		82.5253	2.5202	2.23342
5.08586	2.5202	2.20483		3.89899	7.58586	2.20483		83.2323	2.5202	2.20483
5.15152	2.5202	2.17626		3.93939	7.58586	2.17626		83.9394	2.5202	2.17626
5.21717	2.5202	2.14771		3.9798	7.58586	2.14771		84.6465	2.5202	2.14771
5.28283	2.5202	2.11917		4.0202	7.58586	2.11917		85.3535	2.5202	2.11917
5.34848	2.5202	2.09066		4.06061	7.58586	2.09066		86.0606	2.5202	2.09066
5.41414	2.5202	2.06216		4.10101	7.58586	2.06216		86.7677	2.5202	2.06216
5.4798	2.5202	2.03369		4.14141	7.58586	2.03369		87.4747	2.5202	2.03369
5.54545	2.5202	2.00523		4.18182	7.58586	2.00523		88.1818	2.5202	2.00523
5.61111	2.5202	1.97679		4.22222	7.58586	1.97679		88.8889	2.5202	1.97679
5.67677	2.5202	1.94837		4.26263	7.58586	1.94837		89.596	2.5202	1.94837
5.74242	2.5202	1.91997		4.30303	7.58586	1.91997		90.303	2.5202	1.91997
5.80808	2.5202	1.89159		4.34343	7.58586	1.89159		91.0101	2.5202	1.89159
5.87374	2.5202	1.86322		4.38384	7.58586	1.86322		91.7172	2.5202	1.86322
5.93939	2.5202	1.83488		4.42424	7.58586	1.83488		92.4242	2.5202	1.83488
6.00505	2.5202	1.80656		4.46465	7.58586	1.80656		93.1313	2.5202	1.80656
6.07071	2.5202	1.77825		4.50505	7.58586	1.77825		93.8384	2.5202	1.77825
6.13636	2.5202	1.74997		4.54545	7.58586	1.74997		94.5455	2.5202	1.74997
6.20202	2.5202	1.7217		4.58586	7.58586	1.7217		95.2525	2.5202	1.7217
6.26768	2.5202	1.69346		4.62626	7.58586	1.69346		95.9596	2.5202	1.69346
6.33333	2.5202	1.66523		4.66667	7.58586	1.66523		96.6667	2.5202	1.66523
6.39899	2.5202	1.63703		4.70707	7.58586	1.63703		97.3737	2.5202	1.63703
6.46465	2.5202	1.60884		4.74747	7.58586	1.60884		98.0808	2.5202	1.60884
6.5303	2.5202	1.58068		4.78788	7.58586	1.58068		98.7879	2.5202	1.58068
6.59596	2.5202	1.55254		4.82828	7.58586	1.55254		99.4949	2.5202	1.55254
6.66162	2.5202	1.52441		4.86869	7.58586	1.52441		100.202	2.5202	1.52441
6.72727	2.5202	1.49631		4.90909	7.58586	1.49631		100.909	2.5202	1.49631
6.79293	2.5202	1.46822		4.94949	7.58586	1.46822		101.616	2.5202	1.46822
6.85859	2.5202	1.44016		4.9899	7.58586	1.44016		102.323	2.5202	1.44016
6.92424	2.5202	1.41212		5.0303	7.58586	1.41212		103.03	2.5202	1.41212
6.9899	2.5202	1.3841		5.07071	7.58586	1.3841		103.737	2.5202	1.3841
7.05556	2.5202	1.3561		5.11111	7.58586	1.3561		104.444	2.5202	1.3561
7.12121	2.5202	1.32812		5.15152	7.58586	1.32812		105.152	2.5202	1.32812
7.18687	2.5202	1.30016		5.19192	7.58586	1.30016		105.859	2.5202	1.30016
7.25253	2.5202	1.27223		5.23232	7.58586	1.27223		106.566	2.5202	1.27223
7.31818	2.5202	1.24431		5.27273	7.58586	1.24431		107.273	2.5202	1.24431
7.38384	2.5202	1.21642		5.31313	7.58586	1.21642		107.98	2.5202	1.21642
7.44949	2.5202	1.18855		5.35354	7.58586	1.18855		108.687	2.5202	1.18855
7.51515	2.5202	1.16069		5.39394	7.58586	1.16069		109.394	2.5202	1.16069
7.58081	2.5202	1.13287		5.43434	7.58586	1.13287		110.101	2.5202	1.13287
7.64646	2.5202	1.10506		5.47475	7.58586	1.10506		110.808	2.5202	1.10506
7.71212	2.5202	1.07727		5.51515	7.58586	1.07727		111.515	2.5202	1.07727
7.77778	2.5202	1.04951		5.55556	7.58586	1.04951		112.222	2.5202	1.04951
7.84343	2.5202	1.02177		5.59596	7.58586	1.02177		112.929	2.5202	1.02177
7.90909	2.5202	0.994046		5.63636	7.58586	0.994046		113.636	2.5202	0.994046
7.97475	2.5202	0.966349		5.67677	7.58586	0.966349		114.343	2.5202	0.966349
8.0404	2.5202	0.938673		5.71717	7.58586	0.938673		115.051	2.5202	0.938673
8.10606	2.5202	0.91102		5.75758	7.58586	0.91102		115.758	2.5202	0.91102
8.17172	2.5202	0.883389		5.79798	7.58586	0.883389		116.465	2.5202	0.883389
8.23737	2.5202	0.855781		5.83838	7.58586	0.855781		117.172	2.5202	0.855781
8.30303	2.5202	0.828195		5.87879	7.58586	0.828195		117.879	2.5202	0.828195
8.36869	2.5202	0.800632		5.91919	7.58586	0.800632		118.586	2.5202	0.800632
8.43434	2.5202	0.773092		5.9596	7.58586	0.773092		119.293	2.5202	0.773092
8.5	2.5202	0.745575		6	7.58586	0.745575		120	2.5202	0.745575
2	2.64646	3.56206		2	7.74747	3.56206		50	2.64646	3.56206
2.06566	2.64646	3.53275		2.0404	7.74747	3.53275		50.7071	2.64646	3.53275
2.13131	2.64646	3.50345		2.08081	7.74747	3.50345		51.4141	2.64646	3.50345
2.19697	2.64646	3.47417		2.12121	7.74747	3.47417		52.1212	2.64646	3.47417
2.26263	2.64646	3.4449		2.16162	7.74747	3.4449		52.8283	2.64646	3.4449
2.32828	2.64646	3.41565		2.20202	7.74747	3.41565		53.5354	2.64646	3.41565
2.39394	2.64646	3.38641		2.24242	7.74747	3.38641		54.2424	2.64646	3.38641
2.4596	2.64646	3.35718		2.28283	7.74747	3.35718		54.9495	2.64646	3.35718
2.52525	2.64646	3.32797		2.32323	7.74747	3.32797		55.6566	2.64646	3.32797
2.59091	2.64646	3.29877		2.36364	7.74747	3.29877		56.3636	2.64646	3.29877
2.65657	2.64646	3.26959		2.40404	7.74747	3.26959		57.0707	2.64646	3.26959
2.72222	2.64646	3.24042		2.44444	7.74747	3.24042		57.7778	2.64646	3.24042
2.78788	2.64646	3.21127		2.48485	7.74747	3.21127		58.4848	2.64646	3.21127
2.85354	2.64646	3.18213		2.52525	7.74747	3.18213		59.1919	2.64646	3.18213
2.91919	2.64646	3.15301		2.56566	7.74747	3.15301		59.899	2.64646	3.15301
2.98485	2.64646	3.1239		2.60606	7.74747	3.1239		60.6061	2.64646	3.1239
3.05051	2.64646	3.09481		2.64646	7.74747	3.09481		61.3131	2.64646	3.09481
3.11616	2.64646	3.06573		2.68687	7.74747	3.06573		62.0202	2.64646	3.06573
3.18182	2.64646	3.03667		2.72727	7.74747	3.03667		62.7273	2.64646	3.03667
3.24747	2.64646	3.00762		2.76768	7.74747	3.00762		63.4343	2.64646	3.00762
3.31313	2.64646	2.97859		2.80808	7.74747	2.97859		64.1414	2.64646	2.97859
3.37879	2.64646	2.94958		2.84848	7.74747	2.94958		64.8485	2.64646	2.94958
3.44444	2.64646	2.92058		2.88889	7.74747	2.92058		65.5556	2.64646	2.92058
3.5101	2.64646	2.89159		2.92929	7.74747	2.89159		66.2626	2.64646	2.89159
3.57576	2.64646	2.86263		2.9697	7.74747	2.86263		66.9697	2.64646	2.86263
3.64141	2.64646	2.83368		3.0101	7.74747	2.83368		67.6768	2.64646	2.83368
3.70707	2.64646	2.80474		3.05051	7.74747	2.80474		68.3838	2.64646	2.80474
3.77273	2.64646	2.77582		3.09091	7.74747	2.77582		69.0909	2.64646	2.77582
3.83838	2.64646	2.74692		3.13131	7.74747	2.74692		69.798	2.64646	2.74692
3.90404	2.64646	2.71804		3.17172	7.74747	2.71804		70.5051	2.64646	2.71804
3.9697	2.64646	2.68917		3.21212	7.74747	2.68917		71.2121	2.64646	2.68917
4.03535	2.64646	2.66032		3.25253	7.74747	2.66032		71.9192	2.64646	2.66032
4.10101	2.64646	2.63148		3.29293	7.74747	2.63148		72.6263	2.64646	2.63148
4.16667	2.64646	2.60266		3.33333	7.74747	2.60266		73.3333	2.64646	2.60266
4.23232	2.64646	2.57386		3.37374	7.74747	2.57386		74.0404	2.64646	2.57386
4.29798	2.64646	2.54508		3.41414	7.74747	2.54508		74.7475	2.64646	2.54508
4.36364	2.64646	2.51631		3.45455	7.74747	2.51631		75.4545	2.64646	2.51631
4.42929	2.64646	2.48756		3.49495	7.74747	2.48756		76.1616	2.64646	2.48756
4.49495	2.64646	2.45883		3.53535	7.74747	2.45883		76.8687	2.64646	2.45883
4.56061	2.64646	2.43011		3.57576	7.74747	2.43011		77.5758	2.64646	2.43011
4.62626	2.64646	2.40141		3.61616	7.74747	2.40141		78.2828	2.64646	2.40141
4.69192	2.64646	2.37273		3.65657	7.74747	2.37273		78.9899	2.64646	2.37273
4.75758	2.64646	2.34407		3.69697	7.74747	2.34407		79.697	2.64646	2.34407
4.82323	2.64646	2.31543		3.73737	7.74747	2.31543		80.404	2.64646	2.31543
4.88889	2.64646	2.2868		3.77778	7.74747	2.2868		81.1111	2.64646	2.2868
4.95455	2.64646	2.25819		3.81818	7.74747	2.25819		81.8182	2.64646	2.25819
5.0202	2.64646	2.2296		3.85859	7.74747	2.2296		82.5253	2.64646	2.2296
5.08586	2.64646	2.20103		3.89899	7.74747	2.20103		83.2323	2.64646	2.20103
5.15152	2.64646	2.17248		3.93939	7.74747	2.17248		83.9394	2.64646	2.17248
5.21717	2.64646	2.14394		3.9798	7.74747	2.14394		84.6465	2.64646	2.14394
5.28283	2.64646	2.11543		4.0202	7.74747	2.11543		85.3535	2.64646	2.11543
5.34848	2.64646	2.08693		4.06061	7.74747	2.08693		86.0606	2.64646	2.08693
5.41414	2.64646	2.05845		4.10101	7.74747	2.05845		86.7677	2.64646	2.05845
5.4798	2.64646	2.02999		4.14141	7.74747	2.02999		87.4747	2.64646	2.02999
5.54545	2.64646	2.00154		4.18182	7.74747	2.00154		88.1818	2.64646	2.00154
5.61111	2.64646	1.97312		4.22222	7.74747	1.97312		88.8889	2.64646	1.97312
5.67677	2.64646	1.94472		4.26263	7.74747	1.94472		89.596	2.64646	1.94472
5.74242	2.64646	1.91633		4.30303	7.74747	1.91633		90.303	2.64646	1.91633
5.80808	2.64646	1.88797		4.34343	7.74747	1.88797		91.0101	2.64646	1.88797
5.87374	2.64646	1.85962		4.38384	7.74747	1.85962		91.7172	2.64646	1.85962
5.93939	2.64646	1.83129		4.42424	7.74747	1.83129		92.4242	2.64646	1.83129
6.00505	2.64646	1.80298		4.46465	7.74747	1.80298		93.1313	2.64646	1.80298
6.07071	2.64646	1.7747		4.50505	7.74747	1.7747		93.8384	2.64646	1.7747
6.13636	2.64646	1.74643		4.54545	7.74747	1.74643		94.5455	2.64646	1.74643
6.20202	2.64646	1.71818		4.58586	7.74747	1.71818		95.2525	2.64646	1.71818
6.26768	2.64646	1.68995		4.62626	7.74747	1.68995		95.9596	2.64646	1.68995
6.33333	2.64646	1.66174		4.66667	7.74747	1.66174		96.6667	2.64646	1.66174
6.39899	2.64646	1.63355		4.70707	7.74747	1.63355		97.3737	2.64646	1.63355
6.46465	2.64646	1.60538		4.74747	7.74747	1.60538		98.0808	2.64646	1.60538
6.5303	2.64646	1.57724		4.78788	7.74747	1.57724		98.7879	2.64646	1.57724
6.59596	2.64646	1.54911		4.82828	7.74747	1.54911		99.4949	2.64646	1.54911
6.66162	2.64646	1.521		4.86869	7.74747	1.521		100.202	2.64646	1.521
6.72727	2.64646	1.49291		4.90909	7.74747	1.49291		100.909	2.64646	1.49291
6.79293	2.64646	1.46485		4.94949	7.74747	1.46485		101.616	2.64646	1.46485
6.85859	2.64646	1.4368		4.9899	7.74747	1.4368		102.323	2.64646	1.4368
6.92424	2.64646	1.40878		5.0303	7.74747	1.40878		103.03	2.64646	1.40878
6.9899	2.64646	1.38077		5.07071	7.74747	1.38077		103.737	2.64646	1.38077
7.05556	2.64646	1.35279		5.11111	7.74747	1.35279		104.444	2.64646	1.35279
7.12121	2.64646	1.32482		5.15152	7.74747	1.32482		105.152	2.64646	1.32482
7.18687	2.64646	1.29688		5.19192	7.74747	1.29688		105.859	2.64646	1.29688
7.25253	2.64646	1.26896		5.23232	7.74747	1.26896		106.566	2.64646	1.26896
7.31818	2.64646	1.24106		5.27273	7.74747	1.24106		107.273	2.64646	1.24106
7.38384	2.64646	1.21319		5.31313	7.74747	1.21319		107.98	2.64646	1.21319
7.44949	2.64646	1.18533		5.35354	7.74747	1.18533		108.687	2.64646	1.18533
7.51515	2.64646	1.1575		5.39394	7.74747	1.1575		109.394	2.64646	1.1575
7.58081	2.64646	1.12968		5.43434	7.74747	1.12968		110.101	2.64646	1.12968
7.64646	2.64646	1.10189		5.47475	7.74747	1.10189		110.808	2.64646	1.10189
7.71212	2.64646	1.07412		5.51515	7.74747	1.07412		111.515	2.64646	1.07412
7.77778	2.64646	1.04637		5.55556	7.74747	1.04637		112.222	2.64646	1.04637
7.84343	2.64646	1.01865		5.59596	7.74747	1.01865		112.929	2.64646	1.01865
7.90909	2.64646	0.990946		5.63636	7.74747	0.990946		113.636	2.64646	0.990946
7.97475	2.64646	0.963265		5.67677	7.74747	0.963265		114.343	2.64646	0.963265
8.0404	2.64646	0.935606		5.71717	7.74747	0.935606		115.051	2.64646	0.935606
8.10606	2.64646	0.907969		5.75758	7.74747	0.907969		115.758	2.64646	0.907969
8.17172	2.64646	0.880355		5.79798	7.74747	0.880355		116.465	2.64646	0.880355
8.23737	2.64646	0.852763		5.83838	7.74747	0.852763		117.172	2.64646	0.852763
8.30303	2.64646	0.825194		5.87879	7.74747	0.825194		117.879	2.64646	0.825194
8.36869	2.64646	0.797648		5.91919	7.74747	0.797648		118.586	2.64646	0.797648
8.43434	2.64646	0.770124		5.9596	7.74747	0.770124		119.293	2.64646	0.770124
8.5	2.64646	0.742623		6	7.74747	0.742623		120	2.64646	0.742623
2	2.77273	3.55782		2	7.90909	3.55782		50	2.77273	3.55782
2.06566	2.77273	3.52852		2.0404	7.90909	3.52852		50.7071	2.77273	3.52852
2.13131	2.77273	3.49924		2.08081	7.90909	3.49924		51.4141	2.77273	3.49924
2.19697	2.77273	3.46997		2.12121	7.90909	3.46997		52.1212	2.77273	3.46997
2.26263	2.77273	3.44072		2.16162	7.90909	3.44072		52.8283	2.77273	3.44072
2.32828	2.77273	3.41148		2.20202	7.90909	3.41148		53.5354	2.77273	3.41148
2.39394	2.77273	3.38225		2.24242	7.90909	3.38225		54.2424	2.77273	3.38225
2.4596	2.77273	3.35304		2.28283	7.90909	3.35304		54.9495	2.77273	3.35304
2.52525	2.77273	3.32385		2.32323	7.90909	3.32385		55.6566	2.77273	3.32385
2.59091	2.77273	3.29467		2.36364	7.90909	3.29467		56.3636	2.77273	3.29467
2.65657	2.77273	3.2655		2.40404	7.90909	3.2655		57.0707	2.77273	3.2655
2.72222	2.77273	3.23635		2.44444	7.90909	3.23635		57.7778	2.77273	3.23635
2.78788	2.77273	3.20721		2.48485	7.90909	3.20721		58.4848	2.77273	3.20721
2.85354	2.77273	3.17809		2.52525	7.90909	3.17809		59.1919	2.77273	3.17809
2.91919	2.77273	3.14898		2.56566	7.90909	3.14898		59.899	2.77273	3.14898
2.98485	2.77273	3.11989		2.60606	7.90909	3.11989		60.6061	2.77273	3.11989
3.05051	2.77273	3.09081		2.64646	7.90909	3.09081		61.3131	2.77273	3.09081
3.11616	2.77273	3.06175		2.68687	7.90909	3.06175		62.0202	2.77273	3.06175
3.18182	2.77273	3.03271		2.72727	7.90909	3.03271		62.7273	2.77273	3.03271
3.24747	2.77273	3.00368		2.76768	7.90909	3.00368		63.4343	2.77273	3.00368
3.31313	2.77273	2.97466		2.80808	7.90909	2.97466		64.1414	2.77273	2.97466
3.37879	2.77273	2.94566		2.84848	7.90909	2.94566		64.8485	2.77273	2.94566
3.44444	2.77273	2.91668		2.88889	7.90909	2.91668		65.5556	2.77273	2.91668
3.5101	2.77273	2.88771		2.92929	7.90909	2.88771		66.2626	2.77273	2.88771
3.57576	2.77273	2.85876		2.9697	7.90909	2.85876		66.9697	2.77273	2.85876
3.64141	2.77273	2.82983		3.0101	7.90909	2.82983		67.6768	2.77273	2.82983
3.70707	2.77273	2.80091		3.05051	7.90909	2.80091		68.3838	2.77273	2.80091
3.77273	2.77273	2.77201		3.09091	7.90909	2.77201		69.0909	2.77273	2.77201
3.83838	2.77273	2.74312		3.13131	7.90909	2.74312		69.798	2.77273	2.74312
3.90404	2.77273	2.71425		3.17172	7.90909	2.71425		70.5051	2.77273	2.71425
3.9697	2.77273	2.6854		3.21212	7.90909	2.6854		71.2121	2.77273	2.6854
4.03535	2.77273	2.65656		3.25253	7.90909	2.65656		71.9192	2.77273	2.65656
4.10101	2.77273	2.62775		3.29293	7.90909	2.62775		72.6263	2.77273	2.62775
4.16667	2.77273	2.59894		3.33333	7.90909	2.59894		73.3333	2.77273	2.59894
4.23232	2.77273	2.57016		3.37374	7.90909	2.57016		74.0404	2.77273	2.57016
4.29798	2.77273	2.54139		3.41414	7.90909	2.54139		74.7475	2.77273	2.54139
4.36364	2.77273	2.51264		3.45455	7.90909	2.51264		75.4545	2.77273	2.51264
4.42929	2.77273	2.48391		3.49495	7.90909	2.48391		76.1616	2.77273	2.48391
4.49495	2.77273	2.45519		3.53535	7.90909	2.45519		76.8687	2.77273	2.45519
4.56061	2.77273	2.42649		3.57576	7.90909	2.42649		77.5758	2.77273	2.42649
4.62626	2.77273	2.39781		3.61616	7.90909	2.39781		78.2828	2.77273	2.39781
4.69192	2.77273	2.36915		3.65657	7.90909	2.36915		78.9899	2.77273	2.36915
4.75758	2.77273	2.3405		3.69697	7.90909	2.3405		79.697	2.77273	2.3405
4.82323	2.77273	2.31187		3.73737	7.90909	2.31187		80.404	2.77273	2.31187
4.88889	2.77273	2.28326		3.77778	7.90909	2.28326		81.1111	2.77273	2.28326
4.95455	2.77273	2.25467		3.81818	7.90909	2.25467		81.8182	2.77273	2.25467
5.0202	2.77273	2.2261		3.85859	7.90909	2.2261		82.5253	2.77273	2.2261
5.08586	2.77273	2.19754		3.89899	7.90909	2.19754		83.2323	2.77273	2.19754
5.15152	2.77273	2.169		3.93939	7.90909	2.169		83.9394	2.77273	2.169
5.21717	2.77273	2.14048		3.9798	7.90909	2.14048		84.6465	2.77273	2.14048
5.28283	2.77273	2.11198		4.0202	7.90909	2.11198		85.3535	2.77273	2.11198
5.34848	2.77273	2.0835		4.06061	7.90909	2.0835		86.0606	2.77273	2.0835
5.41414	2.77273	2.05504		4.10101	7.90909	2.05504		86.7677	2.77273	2.05504
5.4798	2.77273	2.02659		4.14141	7.90909	2.02659		87.4747	2.77273	2.02659
5.54545	2.77273	1.99817		4.18182	7.90909	1.99817		88.1818	2.77273	1.99817
5.61111	2.77273	1.96976		4.22222	7.90909	1.96976		88.8889	2.77273	1.96976
5.67677	2.77273	1.94137		4.26263	7.90909	1.94137		89.596	2.77273	1.94137
5.74242	2.77273	1.91301		4.30303	7.90909	1.91301		90.303	2.77273	1.91301
5.80808	2.77273	1.88466		4.34343	7.90909	1.88466		91.0101	2.77273	1.88466
5.87374	2.77273	1.85633		4.38384	7.90909	1.85633		91.7172	2.77273	1.85633
5.93939	2.77273	1.82802		4.42424	7.90909	1.82802		92.4242	2.77273	1.82802
6.00505	2.77273	1.79973		4.46465	7.90909	1.79973		93.1313	2.77273	1.79973
6.07071	2.77273	1.77145		4.50505	7.90909	1.77145		93.8384	2.77273	1.77145
6.13636	2.77273	1.7432		4.54545	7.90909	1.7432		94.5455	2.77273	1.7432
6.20202	2.77273	1.71497		4.58586	7.90909	1.71497		95.2525	2.77273	1.71497
6.26768	2.77273	1.68676		4.62626	7.90909	1.68676		95.9596	2.77273	1.68676
6.33333	2.77273	1.65857		4.66667	7.90909	1.65857		96.6667	2.77273	1.65857
6.39899	2.77273	1.63039		4.70707	7.90909	1.63039		97.3737	2.77273	1.63039
6.46465	2.77273	1.60224		4.74747	7.90909	1.60224		98.0808	2.77273	1.60224
6.5303	2.77273	1.57411		4.78788	7.90909	1.57411		98.7879	2.77273	1.57411
6.59596	2.77273	1.546		4.82828	7.90909	1.546		99.4949	2.77273	1.546
6.66162	2.77273	1.51791		4.86869	7.90909	1.51791		100.202	2.77273	1.51791
6.72727	2.77273	1.48984		4.90909	7.90909	1.48984		100.909	2.77273	1.48984
6.79293	2.77273	1.46179		4.94949	7.90909	1.46179		101.616	2.77273	1.46179
6.85859	2.77273	1.43376		4.9899	7.90909	1.43376		102.323	2.77273	1.43376
6.92424	2.77273	1.40575		5.0303	7.90909	1.40575		103.03	2.77273	1.40575
6.9899	2.77273	1.37776		5.07071	7.90909	1.37776		103.737	2.77273	1.37776
7.05556	2.77273	1.34979		5.11111	7.90909	1.34979		104.444	2.77273	1.34979
7.12121	2.77273	1.32185		5.15152	7.90909	1.32185		105.152	2.77273	1.32185
7.18687	2.77273	1.29392		5.19192	7.90909	1.29392		105.859	2.77273	1.29392
7.25253	2.77273	1.26602		5.23232	7.90909	1.26602		106.566	2.77273	1.26602
7.31818	2.77273	1.23814		5.27273	7.90909	1.23814		107.273	2.77273	1.23814
7.38384	2.77273	1.21028		5.31313	7.90909	1.21028		107.98	2.77273	1.21028
7.44949	2.77273	1.18244		5.35354	7.90909	1.18244		108.687	2.77273	1.18244
7.51515	2.77273	1.15462		5.39394	7.90909	1.15462		109.394	2.77273	1.15462
7.58081	2.77273	1.12682		5.43434	7.90909	1.12682		110.101	2.77273	1.12682
7.64646	2.77273	1.09905		5.47475	7.90909	1.09905		110.808	2.77273	1.09905
7.71212	2.77273	1.0713		5.51515	7.90909	1.0713		111.515	2.77273	1.0713
7.77778	2.77273	1.04357		5.55556	7.90909	1.04357		112.222	2.77273	1.04357
7.84343	2.77273	1.01586		5.59596	7.90909	1.01586		112.929	2.77273	1.01586
7.90909	2.77273	0.988171		5.63636	7.90909	0.988171		113.636	2.77273	0.988171
7.97475	2.77273	0.960507		5.67677	7.90909	0.960507		114.343	2.77273	0.960507
8.0404	2.77273	0.932864		5.71717	7.90909	0.932864		115.051	2.77273	0.932864
8.10606	2.77273	0.905245		5.75758	7.90909	0.905245		115.758	2.77273	0.905245
8.17172	2.77273	0.877647		5.79798	7.90909	0.877647		116.465	2.77273	0.877647
8.23737	2.77273	0.850073		5.83838	7.90909	0.850073		117.172	2.77273	0.850073
8.30303	2.77273	0.82252		5.87879	7.90909	0.82252		117.879	2.77273	0.82252
8.36869	2.77273	0.794991		5.91919	7.90909	0.794991		118.586	2.77273	0.794991
8.43434	2.77273	0.767484		5.9596	7.90909	0.767484		119.293	2.77273	0.767484
8.5	2.77273	0.74		6	7.90909	0.74		120	2.77273	0.74
2	2.89899	3.55386		2	8.07071	3.55386		50	2.89899	3.55386
2.06566	2.89899	3.52458		2.0404	8.07071	3.52458		50.7071	2.89899	3.52458
2.13131	2.89899	3.49531		2.08081	8.07071	3.49531		51.4141	2.89899	3.49531
2.19697	2.89899	3.46606		2.12121	8.07071	3.46606		52.1212	2.89899	3.46606
2.26263	2.89899	3.43682		2.16162	8.07071	3.43682		52.8283	2.89899	3.43682
2.32828	2.89899	3.4076		2.20202	8.07071	3.4076		53.5354	2.89899	3.4076
2.39394	2.89899	3.37839		2.24242	8.07071	3.37839		54.2424	2.89899	3.37839
2.4596	2.89899	3.3492		2.28283	8.07071	3.3492		54.9495	2.89899	3.3492
2.52525	2.89899	3.32002		2.32323	8.07071	3.32002		55.6566	2.89899	3.32002
2.59091	2.89899	3.29085		2.36364	8.07071	3.29085		56.3636	2.89899	3.29085
2.65657	2.89899	3.2617		2.40404	8.07071	3.2617		57.0707	2.89899	3.2617
2.72222	2.89899	3.23257		2.44444	8.07071	3.23257		57.7778	2.89899	3.23257
2.78788	2.89899	3.20345		2.48485	8.07071	3.20345		58.4848	2.89899	3.20345
2.85354	2.89899	3.17434		2.52525	8.07071	3.17434		59.1919	2.89899	3.17434
2.91919	2.89899	3.14525		2.56566	8.07071	3.14525		59.899	2.89899	3.14525
2.98485	2.89899	3.11618		2.60606	8.07071	3.11618		60.6061	2.89899	3.11618
3.05051	2.89899	3.08712		2.64646	8.07071	3.08712		61.3131	2.89899	3.08712
3.11616	2.89899	3.05807		2.68687	8.07071	3.05807		62.0202	2.89899	3.05807
3.18182	2.89899	3.02904		2.72727	8.07071	3.02904		62.7273	2.89899	3.02904
3.24747	2.89899	3.00003		2.76768	8.07071	3.00003		63.4343	2.89899	3.00003
3.31313	2.89899	2.97103		2.80808	8.07071	2.97103		64.1414	2.89899	2.97103
3.37879	2.89899	2.94205		2.84848	8.07071	2.94205		64.8485	2.89899	2.94205
3.44444	2.89899	2.91308		2.88889	8.07071	2.91308		65.5556	2.89899	2.91308
3.5101	2.89899	2.88413		2.92929	8.07071	2.88413		66.2626	2.89899	2.88413
3.57576	2.89899	2.8552		2.9697	8.07071	2.8552		66.9697	2.89899	2.8552
3.64141	2.89899	2.82628		3.0101	8.07071	2.82628		67.6768	2.89899	2.82628
3.70707	2.89899	2.79738		3.05051	8.07071	2.79738		68.3838	2.89899	2.79738
3.77273	2.89899	2.76849		3.09091	8.07071	2.76849		69.0909	2.89899	2.76849
3.83838	2.89899	2.73962		3.13131	8.07071	2.73962		69.798	2.89899	2.73962
3.90404	2.89899	2.71077		3.17172	8.07071	2.71077		70.5051	2.89899	2.71077
3.9697	2.89899	2.68193		3.21212	8.07071	2.68193		71.2121	2.89899	2.68193
4.03535	2.89899	2.65311		3.25253	8.07071	2.65311		71.9192	2.89899	2.65311
4.10101	2.89899	2.62431		3.29293	8.07071	2.62431		72.6263	2.89899	2.62431
4.16667	2.89899	2.59553		3.33333	8.07071	2.59553		73.3333	2.89899	2.59553
4.23232	2.89899	2.56676		3.37374	8.07071	2.56676		74.0404	2.89899	2.56676
4.29798	2.89899	2.53801		3.41414	8.07071	2.53801		74.7475	2.89899	2.53801
4.36364	2.89899	2.50927		3.45455	8.07071	2.50927		75.4545	2.89899	2.50927
4.42929	2.89899	2.48056		3.49495	8.07071	2.48056		76.1616	2.89899	2.48056
4.49495	2.89899	2.45186		3.53535	8.07071	2.45186		76.8687	2.89899	2.45186
4.56061	2.89899	2.42317		3.57576	8.07071	2.42317		77.5758	2.89899	2.42317
4.62626	2.89899	2.39451		3.61616	8.07071	2.39451		78.2828	2.89899	2.39451
4.69192	2.89899	2.36586		3.65657	8.07071	2.36586		78.9899	2.89899	2.36586
4.75758	2.89899	2.33723		3.69697	8.07071	2.33723		79.697	2.89899	2.33723
4.82323	2.89899	2.30862		3.73737	8.07071	2.30862		80.404	2.89899	2.30862
4.88889	2.89899	2.28003		3.77778	8.07071	2.28003		81.1111	2.89899	2.28003
4.95455	2.89899	2.25145		3.81818	8.07071	2.25145		81.8182	2.89899	2.25145
5.0202	2.89899	2.2229		3.85859	8.07071	2.2229		82.5253	2.89899	2.2229
5.08586	2.89899	2.19436		3.89899	8.07071	2.19436		83.2323	2.89899	2.19436
5.15152	2.89899	2.16584		3.93939	8.07071	2.16584		83.9394	2.89899	2.16584
5.21717	2.89899	2.13734		3.9798	8.07071	2.13734		84.6465	2.89899	2.13734
5.28283	2.89899	2.10885		4.0202	8.07071	2.10885		85.3535	2.89899	2.10885
5.34848	2.89899	2.08039		4.06061	8.07071	2.08039		86.0606	2.89899	2.08039
5.41414	2.89899	2.05194		4.10101	8.07071	2.05194		86.7677	2.89899	2.05194
5.4798	2.89899	2.02351		4.14141	8.07071	2.02351		87.4747	2.89899	2.02351
5.54545	2.89899	1.9951		4.18182	8.07071	1.9951		88.1818	2.89899	1.9951
5.61111	2.89899	1.96671		4.22222	8.07071	1.96671		88.8889	2.89899	1.96671
5.67677	2.89899	1.93834		4.26263	8.07071	1.93834		89.596	2.89899	1.93834
5.74242	2.89899	1.90999		4.30303	8.07071	1.90999		90.303	2.89899	1.90999
5.80808	2.89899	1.88166		4.34343	8.07071	1.88166		91.0101	2.89899	1.88166
5.87374	2.89899	1.85335		4.38384	8.07071	1.85335		91.7172	2.89899	1.85335
5.93939	2.89899	1.82505		4.42424	8.07071	1.82505		92.4242	2.89899	1.82505
6.00505	2.89899	1.79678		4.46465	8.07071	1.79678		93.1313	2.89899	1.79678
6.07071	2.89899	1.76852		4.50505	8.07071	1.76852		93.8384	2.89899	1.76852
6.13636	2.89899	1.74029		4.54545	8.07071	1.74029		94.5455	2.89899	1.74029
6.20202	2.89899	1.71207		4.58586	8.07071	1.71207		95.2525	2.89899	1.71207
6.26768	2.89899	1.68388		4.62626	8.07071	1.68388		95.9596	2.89899	1.68388
6.33333	2.89899	1.6557		4.66667	8.07071	1.6557		96.6667	2.89899	1.6557
6.39899	2.89899	1.62755		4.70707	8.07071	1.62755		97.3737	2.89899	1.62755
6.46465	2.89899	1.59941		4.74747	8.07071	1.59941		98.0808	2.89899	1.59941
6.5303	2.89899	1.5713		4.78788	8.07071	1.5713		98.7879	2.89899	1.5713
6.59596	2.89899	1.5432		4.82828	8.07071	1.5432		99.4949	2.89899	1.5432
6.66162	2.89899	1.51513		4.86869	8.07071	1.51513		100.202	2.89899	1.51513
6.72727	2.89899	1.48708		4.90909	8.07071	1.48708		100.909	2.89899	1.48708
6.79293	2.89899	1.45904		4.94949	8.07071	1.45904		101.616	2.89899	1.45904
6.85859	2.89899	1.43103		4.9899	8.07071	1.43103		102.323	2.89899	1.43103
6.92424	2.89899	1.40304		5.0303	8.07071	1.40304		103.03	2.89899	1.40304
6.9899	2.89899	1.37507		5.07071	8.07071	1.37507		103.737	2.89899	1.37507
7.05556	2.89899	1.34712		5.11111	8.07071	1.34712		104.444	2.89899	1.34712
7.12121	2.89899	1.31919		5.15152	8.07071	1.31919		105.152	2.89899	1.31919
7.18687	2.89899	1.29128		5.19192	8.07071	1.29128		105.859	2.89899	1.29128
7.25253	2.89899	1.2634		5.23232	8.07071	1.2634		106.566	2.89899	1.2634
7.31818	2.89899	1.23553		5.27273	8.07071	1.23553		107.273	2.89899	1.23553
7.38384	2.89899	1.20769		5.31313	8.07071	1.20769		107.98	2.89899	1.20769
7.44949	2.89899	1.17987		5.35354	8.07071	1.17987		108.687	2.89899	1.17987
7.51515	2.89899	1.15207		5.39394	8.07071	1.15207		109.394	2.89899	1.15207
7.58081	2.89899	1.12429		5.43434	8.07071	1.12429		110.101	2.89899	1.12429
7.64646	2.89899	1.09653		5.47475	8.07071	1.09653		110.808	2.89899	1.09653
7.71212	2.89899	1.0688		5.51515	8.07071	1.0688		111.515	2.89899	1.0688
7.77778	2.89899	1.04108		5.55556	8.07071	1.04108		112.222	2.89899	1.04108
7.84343	2.89899	1.01339		5.59596	8.07071	1.01339		112.929	2.89899	1.01339
7.90909	2.89899	0.985722		5.63636	8.07071	0.985722		113.636	2.89899	0.985722
7.97475	2.89899	0.958075		5.67677	8.07071	0.958075		114.343	2.89899	0.958075
8.0404	2.89899	0.93045		5.71717	8.07071	0.93045		115.051	2.89899	0.93045
8.10606	2.89899	0.902847		5.75758	8.07071	0.902847		115.758	2.89899	0.902847
[truncated: 8,006 more rows]

## Sheet: Figure 4
Fig. 4(a)														Fig. 4(b)														Fig. 4(c)														Figure 4d
																																											Shap Values
Blue dots (training)				Red dots (testing)				Green dots (prediction)						Blue dots (training)				Red dots (testing)				Green dots (prediction)						Blue dots (training)				Red dots (testing)				Green dots (prediction)						Data Points	SiO2	Na2O	H2O initial	H2O final	Cryst Temp	Cryst Time
Na2O / Al2O3	Si/Al ratio	entry		Na2O / Al2O3	Si/Al ratio	entry		Na2O / Al2O3	Si/Al ratio	entry				Si/Al ratio	FAU / (FAU+EMT)	entry		Si/Al ratio	FAU / (FAU+EMT)	entry		Si/Al ratio	FAU / (FAU+EMT)	entry				FAU / (FAU+EMT)	Particle size	entry		FAU / (FAU+EMT)	Particle size	entry		FAU / (FAU+EMT)	Particle size	entry				1	-2.02062	1.12435	0.0526299	0.0318022	0.0535431	-0.113957
4	1.28057	1		4	2.75841	26		3.5	3.016	89				1.28057	0.993	1		2.75841	0.991	26		3.016	0.993	89				0.993	4219	1		0.991	2530	26		0.993	1347.01	89				2	-0.814738	-0.236837	-0.0683722	0.13345	0.128615	-0.0871156
8	1.34341	2		5	2.25129	37		3.5	3.018	90				1.34341	0.705	2		2.25129	0.993	37		3.018	0.992	90				0.705	81.0009	2		0.993	875.992	37		0.992	1349.99	90				3	-0.160203	-0.23213	-0.494286	0.408119	-0.0735274	0.154351
8	1.6332	3		16	1.244	62		3.5	3.528	91				1.6332	0.992	3		1.244	0.828	62		3.528	0.991	91				0.992	3150	3		0.828	659.994	62		0.991	1808.01	91				4	-0.0275881	1.5478	0.0410234	0.00943845	-0.262389	0.00565118
3.6	2.83823	4		11	1.2036	73		3	3.15	92				2.83823	0.993	4		1.2036	0.825	73		3.15	0.995	92				0.993	1677.99	4		0.825	90.9997	73		0.995	1685	92				5	-0.0276749	1.50563	0.0408747	0.00927748	-0.263736	0.00563747
3.7	2.79294	5		20	1.2551	78								2.79294	0.994	5		1.2551	0.993	78								0.994	1659.01	5		0.993	474.996	78								6	-0.0212809	1.4647	0.0366108	0.0104411	-0.283162	-0.0121823
3.8	2.77203	6		10	1.30814	81								2.77203	0.991	6		1.30814	0.859	81								0.991	1643.01	6		0.859	40	81								7	-0.0213595	1.42217	0.036445	0.0102818	-0.28463	-0.0126428
3.9	2.69347	7		6	2.28931	88								2.69347	0.99	7		2.28931	0.985	88								0.99	1468.01	7		0.985	299.999	88								8	-0.0133647	1.35205	0.0321422	0.0117998	-0.271853	0.0135814
4	2.65092	8												2.65092	0.989	8												0.989	1516	8												9	-0.0133647	1.35205	0.0321422	0.0117998	-0.271853	0.0135814
4	2.66943	9												2.66943	0.995	9												0.995	1570	9												10	-0.0133647	1.35205	0.0321422	0.0117998	-0.271853	0.0135814
4	2.68795	10												2.68795	0.993	10												0.993	1580.01	10												11	-0.0133647	1.35205	0.0321422	0.0117998	-0.271853	0.0135814
4	2.7088	11												2.7088	0.994	11												0.994	1899.98	11												12	-0.0133647	1.35205	0.0321422	0.0117998	-0.271853	0.0135814
4	2.67923	12												2.67923	0.993	12												0.993	1559.98	12												13	-0.0133647	1.35205	0.0321422	0.0117998	-0.271853	0.0135814
4	2.6689	13												2.6689	0.994	13												0.994	1479.99	13												14	-0.0133647	1.35205	0.0321422	0.0117998	-0.271853	0.0135814
4	2.6938	14												2.6938	0.994	14												0.994	1254.01	14												15	-0.0133647	1.35205	0.0321422	0.0117998	-0.271853	0.0135814
4	2.72008	15												2.72008	0.994	15												0.994	1477	15												16	-0.0133647	1.35205	0.0321422	0.0117998	-0.271853	0.0135814
4	2.67662	16												2.67662	0.994	16												0.994	1798	16												17	-0.021436	1.37969	0.0362762	0.010123	-0.286097	-0.0131029
4	2.69663	17												2.69663	0.999	17												0.999	1578.99	17												18	-0.021436	1.37969	0.0362762	0.010123	-0.286097	-0.0131029
4	2.68251	18												2.68251	0.994	18												0.994	1400.01	18												19	-0.021436	1.37969	0.0362762	0.010123	-0.286097	-0.0131029
4	2.71169	19												2.71169	Not collected	19												Not collected	2159.98	19												20	-0.021436	1.37969	0.0362762	0.010123	-0.286097	-0.0131029
4	2.69505	20												2.69505	0.992	20												0.992	1293	20												21	-0.021436	1.37969	0.0362762	0.010123	-0.286097	-0.0131029
4	2.76988	21												2.76988	0.96139	21												0.96139	3299.97	21												22	-0.0249661	1.38311	0.0383852	0.00938751	-0.28092	-0.0122622
4	2.6551	22												2.6551	Not collected	22												Not collected	1470.01	22												23	-0.0279218	1.37933	0.0404104	0.00879732	-0.26778	0.00555737
4	2.72867	23												2.72867	0.998	23												0.998	1196.99	23												24	-0.0279218	1.37933	0.0404104	0.00879732	-0.26778	0.00555737
4	2.762	24												2.762	0.998	24												0.998	1200	24												25	-0.031626	1.35036	0.0438485	0.00817497	-0.221948	0.102155
4	2.76357	25												2.76357	0.993	25												0.993	1368.01	25												26	0.0462552	1.37283	0.0412099	0.00826287	-0.255389	0.0548216
4	2.6351	27												2.6351	Not collected	27												Not collected	2170	27												27	0.0455737	1.26718	0.0309434	0.0254502	-0.273033	0.00945608
4.2	2.51403	28												2.51403	0.989	28												0.989	1656.99	28												28	0.146469	1.18655	0.0284448	0.0437827	-0.284708	-0.00913442
4.44444	2.59254	29												2.59254	0.992	29												0.992	1803.02	29												29	-0.0147352	1.36692	0.0256028	-0.0400033	-0.30187	0.00735667
4	2.57999	30												2.57999	0.996	30												0.996	1339.99	30												30	-0.0147352	1.36692	0.0256028	-0.0400033	-0.30187	0.00735667
4	2.57697	31												2.57697	0.993	31												0.993	1603.98	31												31	-0.0228706	1.39388	0.0344724	-0.0381027	-0.317278	-0.0114252
4	2.57528	32												2.57528	0.991	32												0.991	1741	32												32	-0.0228706	1.39388	0.0344724	-0.0381027	-0.317278	-0.0114252
4	2.56138	33												2.56138	0.992	33												0.992	1496.99	33												33	-0.0293615	1.39242	0.0438102	-0.0357944	-0.298734	0.0156094
4	2.55785	34												2.55785	0.992	34												0.992	1339.99	34												34	-0.0293615	1.39242	0.0438102	-0.0357944	-0.298734	0.0156094
4	2.68251	35												2.68251	0.992	35												0.992	1764.01	35												35	-0.379297	-0.777479	-0.0579264	0.128895	0.189463	-0.070608
10	1.28811	36												1.28811	0.499	36												0.499	74.9998	36												36	-0.0140389	0.876047	0.0299212	0.0100897	-0.28925	0.0150352
5.15	2.15792	38												2.15792	0.997	38												0.997	870.001	38												37	-0.0221591	0.896987	0.0341216	0.00834334	-0.302905	-0.0183448
5.15	2.14968	39												2.14968	0.998	39												0.998	879.995	39												38	-0.016092	1.37638	0.00969797	-0.0953658	-0.331802	0.000517948
4	2.6689	40												2.6689	0.993	40												0.993	1869.99	40												39	-0.016092	1.37638	0.00969797	-0.0953658	-0.331802	0.000517948
4	2.61403	41												2.61403	0.992	41												0.992	1700	41												40	-0.0256795	-1.20626	-0.0445836	0.121418	0.2437	-0.0546238
12	1.26563	42												1.26563	0.469	42												0.469	161.002	42												41	-0.0221734	0.550056	0.0412955	-0.0433198	-0.281349	-0.00713224
6	1.88642	43												1.88642	0.989	43												0.989	904.003	43												42	0.18608	-0.655311	-0.0194687	0.10844	-0.0213322	0.0318574
9.5	1.814	44												1.814	0.954	44												0.954	1200	44												43	0.184062	-0.78498	-0.0181217	0.114279	-0.0200453	0.0368564
10	1.59279	45												1.59279	0.892	45												0.892	560.003	45												44	0.247094	-0.778794	-0.0440974	0.064821	0.243173	-0.0175858
10	1.709	46												1.709	0.876	46												0.876	293.002	46												45	0.181912	-0.906046	-0.0166869	0.120136	-0.0186785	0.0418241
10.5	1.49255	47												1.49255	0.801	47												0.801	239.001	47												46	0.179635	-1.01819	-0.0151682	0.125992	-0.0172349	0.0467451
11	1.47912	48												1.47912	0.804	48												0.804	185.999	48												47	0.177237	-1.12112	-0.0135701	0.131831	-0.0157179	0.0516045
11.5	1.43036	49												1.43036	0.783	49												0.783	193.001	49												48	0.189459	-1.64078	-0.0109454	0.151443	0.312264	-0.0592895
18	1.08827	50												1.08827	0.863	50												0.863	845.999	50												49	0.183177	-1.16526	-0.0230301	0.118757	0.24992	0.0507209
12	1.41854	51												1.41854	0.712	51												0.712	94.0005	51												50	0.183177	-1.16526	-0.0230301	0.118757	0.24992	0.0507209
12	1.51648	52												1.51648	0.749	52												0.749	92.0005	52												51	0.183177	-1.16526	-0.0230301	0.118757	0.24992	0.0507209
12	1.39821	53												1.39821	0.787	53												0.787	141	53												52	0.235568	-1.21989	-0.0374024	0.0883029	0.267106	-0.0294203
12	1.44184	54												1.44184	0.767	54												0.767	481.005	54												53	0.174725	-1.21463	-0.0118972	0.137634	-0.0141312	0.0563874
12	1.30102	55												1.30102	0.863	55												0.863	253.998	55												54	0.206082	-1.64913	-0.0203717	0.132682	0.302152	-0.050772
16	1.16729	56												1.16729	0.618	56												0.618	322.998	56												55	0.22169	-1.51144	-0.0293545	0.111296	0.286976	-0.0406628
14	1.28057	57												1.28057	0.679	57												0.679	253	57												56	0.163672	-1.4916	-0.00456873	0.160136	-0.00718086	0.0744705
14	1.28092	58												1.28092	0.432	58												0.432	200	58												57	0.163672	-1.4916	-0.00456873	0.160136	-0.00718086	0.0744705
14	1.15279	59												1.15279	0.887	59												0.887	193.001	59												58	-0.938575	-0.202986	0.113196	-0.20551	0.275689	-0.0528615
8	1.20176	60												1.20176	0.447	60												0.447	16	60												59	-0.456941	-0.807477	-0.0557394	-0.133092	0.254996	-0.0540398
10	1.16004	61												1.16004	0.589	61												0.589	35.9998	61												60	-0.456194	-0.809666	0.0254921	-0.1661	0.294021	-0.0435184
10	1.15026	63												1.15026	0.753	63												0.753	18.9998	63												61	-0.257709	-1.04279	-0.00902217	-0.147777	0.300695	-0.0392188
10.9091	1.06548	64												1.06548	0.85	64												0.85	21.9999	64												62	-0.0474568	-0.200116	-0.0528998	-0.083052	0.263432	-0.0138845
8	1.75893	65												1.75893	0.807	65												0.807	161.002	65												63	-0.039475	-1.27691	-0.0386227	-0.132264	0.314113	-0.0161324
12	1.1898	66												1.1898	0.865	66												0.865	29.0001	66												64	-0.0432861	-1.27993	-0.0428231	-0.125769	0.306977	-0.0342741
12	1.2325	67												1.2325	0.834	67												0.834	32	67												65	-0.0469055	-0.519323	-0.051046	-0.0933877	0.275568	-0.0190242
9	1.51319	68												1.51319	0.808	68												0.808	147.001	68												66	-0.0448108	-1.06229	-0.0459816	-0.114874	0.297439	-0.0292833
11	1.17857	69												1.17857	0.774	69												0.774	71.9996	69												67	-0.0460214	-0.807856	-0.0487327	-0.104037	0.286939	-0.0241787
10	1.29078	70												1.29078	0.652	70												0.652	61	70												68	0.348307	-1.75397	0.00173812	0.0853954	0.330437	-0.0225441
18	1.311	71												1.311	0.957	71												0.957	605.006	71												69	0.176694	-1.50057	-0.0698306	-0.0992949	0.311726	-0.028824
13.3333	1.10298	72												1.10298	0.856	72												0.856	35.9998	72												70	0.190427	-1.58437	0.0389397	-0.128279	0.387568	-0.00233237
14	1.19601	74												1.19601	0.889	74												0.889	102	74												71	0.205817	-1.61446	0.0492381	-0.121431	0.407242	0.000227028
14	1.1617	75												1.1617	0.982	75												0.982	371.997	75												72	0.205817	-1.61446	0.0492381	-0.121431	0.407242	0.000227028
14	1.15864	76												1.15864	0.928	76												0.928	204	76												73	0.376528	-1.66394	-0.0779764	-0.0678212	0.312621	-0.0233245
15	1.17425	77												1.17425	0.986	77												0.986	85.0002	77												74	-0.0418111	-0.811405	0.0254338	-0.139057	0.332953	-0.00570776
10	1.24522	79												1.24522	0.83	79												0.83	168	79												75	0.268324	-1.62608	-0.0279618	-0.115929	0.347151	-0.0167901
14	1.207	80												1.207	0.993	80												0.993	150	80												76	0.499673	-1.69485	-0.0459044	-0.032027	0.305115	-0.0188057
17.1429	1.19656	82												1.19656	0.916	82												0.916	607.995	82												77	0.223961	-1.24062	-0.0182974	-0.124539	0.309015	0.0135772
12	1.28829	83												1.28829	0.891	83												0.891	103.001	83												78	0.223961	-1.24062	-0.0182974	-0.124539	0.309015	0.0135772
12	1.3911	84												1.3911	0.955	84												0.955	145.999	84												79	0.223961	-1.24062	-0.0182974	-0.124539	0.309015	0.0135772
12	1.34533	85												1.34533	0.939	85												0.939	145.999	85												80	0.282158	-1.29029	-0.0353452	-0.0946874	0.332862	-0.0062583
12	1.334	86												1.334	0.889	86												0.889	70.0003	86												81	-0.0423248	-0.514916	0.0595804	-0.138528	0.341946	0.00011296
9	2.03155	87												2.03155	0.99	87												0.99	392.004	87

## Sheet: Figure 5
		Fig. 5(a)								Fig. 5(b)														Fig. 5(e)								Fig. 5(f)
		Na-FAU2.8			Na-FAU3.5					H-FAU2.8			Na-FAU2.8			H-FAU3.5			Na-FAU3.5						H-FAU-2.8	Na-FAU-2.8	H-FAU-3.5	Na-FAU-3.5				H-FAU2.8														Na-FAU2.8
		2θ	Intensity		2θ	Intensity				relative pressure	volume absorbed		relative pressure	volume absorbed		relative pressure	volume absorbed		relative pressure	volume absorbed				ppm	Intensity	Intensity	Intensity	Intensity				ppm	Raw peak	Independent Variable	Fit Peak 1	Independent Variable	Fit Peak 2	Independent Variable	Fit Peak 3	Independent Variable	Fit Peak 4	Independent Variable	Cumulative Fit Peak			ppm	Raw peak	Independent Variable	Fit Peak 1
		2.72813	42.1405		2.72813	89.307				5.34736e-07	0.0033		4.24147e-07	0.0448		9.15383e-07	0.0035		3.38822e-07	0.0028				3842.3	3.18624	0.17062	15.9695	1.62406				-59.7911	36.24	-150.317	27.2621	-150.317	27.2621	-150.317	27.2621	-150.317	27.2621	-150.317	27.2621			-59.7911	22.128	-150.317	9.07517
		2.74178	39.2745		2.74178	90.517				7.45999e-07	0.0109		6.22884e-07	0.1922		1.36966e-06	0.0073		4.87276e-07	0.0086				3841.83	3.99681	2.353	14.6227	1.07945				-59.9139	53.3053	-144.704	27.2621	-145.191	27.2621	-145.759	27.2621	-146.304	27.2621	-150.09	27.2621			-59.9139	10.8161	-144.426	9.07517
		2.75885	41.9077		2.75885	92.011				7.71189e-07	0.0258		6.35067e-07	0.2083		1.40234e-06	0.0117		6.11859e-07	0.1207				3841.36	6.08052	4.31648	10.5394	-1.15157				-60.0368	39.9709	-139.091	27.2621	-140.065	27.2621	-141.201	27.2621	-142.291	27.2621	-149.863	27.2621			-60.0368	-19.5177	-138.535	9.07517
		2.7725	41.9855		2.7725	87.976				2.20073e-06	0.3387		2.00275e-06	0.5882		1.89351e-06	0.5406		1.74268e-06	3.4307				3840.89	5.40726	4.34967	5.57709	-0.23889				-60.1596	26.507	-133.479	27.2621	-134.939	27.2621	-136.643	27.2621	-138.277	27.2621	-149.636	27.2621			-60.1596	-27.429	-132.643	9.07517
		2.78956	42.2486		2.78956	87.53				5.32663e-06	0.5605		3.50583e-06	0.8498		3.72276e-06	1.1703		3.22787e-06	4.9349				3840.42	3.14503	4.72586	1.3682	1.40788				-60.2824	34.3923	-127.866	27.2621	-129.814	27.2621	-132.086	27.2621	-134.264	27.2621	-149.409	27.2621			-60.2824	-1.20313	-126.752	9.07517
		2.80321	39.7091		2.80321	90.529				5.70224e-06	0.6533		5.74555e-06	1.1681		5.55922e-06	1.9446		6.65423e-06	7.1933				3839.96	2.20767	6.49176	0.41798	-1.69342				-60.4053	45.0568	-122.253	27.2621	-124.688	27.2621	-127.528	27.2621	-130.251	27.2621	-149.183	27.2621			-60.4053	27.0581	-120.861	9.07517
		2.82027	38.5746		2.82027	93.844				7.08339e-06	0.7895		6.89293e-06	1.3101		7.10272e-06	2.5869		6.86431e-06	7.3248				3839.49	1.86405	6.50498	2.54392	-7.47896				-60.5281	33.3991	-116.64	27.2621	-119.562	27.2621	-122.97	27.2621	-126.238	27.2621	-148.956	27.2621			-60.5281	25.3289	-114.97	9.07517
		2.83393	42.52		2.83393	83.895				1.66199e-05	1.4279		1.84989e-05	2.3643		1.67715e-05	5.2276		1.64509e-05	10.0212				3839.02	-0.01703	2.32818	2.24346	-8.51015				-60.6509	10.5634	-111.028	27.2621	-114.436	27.2621	-118.412	27.2621	-122.225	27.2621	-148.729	27.2621			-60.6509	0.23867	-109.078	9.07517
		2.85099	38.2491		2.85099	88.168				2.93743e-05	2.142		2.58598e-05	2.9135		2.59901e-05	6.7934		2.74809e-05	11.7747				3838.55	-2.5421	-3.07418	-3.75797	-3.61554				-60.7737	5.44274	-105.415	27.2621	-109.31	27.2621	-113.854	27.2621	-118.211	27.2621	-148.502	27.2621			-60.7737	-17.4797	-103.187	9.07517
		2.86464	37.6296		2.86464	83.648				3.54919e-05	2.4589		4.09549e-05	3.957		3.88635e-05	8.2973		3.62482e-05	12.7771				3838.08	-3.24718	-4.52643	-8.39103	0.65627				-60.8966	16.1571	-99.8021	27.2621	-104.184	27.2624	-109.296	27.2664	-114.198	27.2649	-148.275	27.2621			-60.8966	-11.7129	-97.2959	9.07517
		2.87829	43.6232		2.87829	84.194				4.91749e-05	3.1246		4.45198e-05	4.2027		4.66054e-05	9.0529		4.72553e-05	13.7818				3837.62	-1.77307	-1.08872	-2.13744	0.5234				-61.0194	13.1156	-99.4477	27.2621	-103.844	27.263	-108.967	27.2726	-113.899	27.2686	-148.048	27.2621			-61.0194	8.10945	-96.9998	9.07517
		2.89536	39.3445		2.89536	85.937				5.50144e-05	3.4059		6.02498e-05	5.2329		5.57476e-05	9.7915		5.96288e-05	14.7412				3837.15	0.42342	3.27616	11.3369	-0.3988				-61.1422	-10.4775	-98.7658	27.2624	-103.19	27.2683	-108.334	27.3141	-113.324	27.2912	-147.821	27.2621			-61.1422	25.7051	-96.4299	9.07517
		2.90901	39.8905		2.90901	92.673				6.81202e-05	4.0269		6.7657e-05	5.7246		6.65647e-05	10.4782		6.60009e-05	15.207				3836.68	2.00072	5.28862	16.9825	1.5108				-61.2651	-24.5684	-98.1188	27.2639	-102.57	27.2967	-107.733	27.4742	-112.778	27.3707	-147.594	27.2621			-61.2651	32.0625	-95.8892	9.07517
		2.92607	42.4409		2.92607	90.093				8.07499e-05	4.6275		7.49548e-05	6.2013		7.77743e-05	11.1464		8.04183e-05	16.1434				3836.21	1.89564	6.39641	8.25522	4.25246				-61.3879	-9.39353	-97.5059	27.2722	-101.982	27.4175	-107.163	27.9861	-112.261	27.6052	-147.368	27.2621			-61.3879	24.2484	-95.377	9.07517
		2.93973	40.9727		2.93973	88.278				8.56706e-05	4.8505		9.02222e-05	7.2111		9.19928e-05	11.7852		8.6908e-05	16.5673				3835.74	0.11124	9.83128	-3.51777	4.56936				-61.5107	12.175	-96.9262	27.3072	-101.425	27.8371	-106.625	29.3703	-111.771	28.1959	-147.141	27.2621			-61.5107	5.76747	-94.8924	9.07517
		2.95679	42.2973		2.95679	89.336				9.76106e-05	5.4122		9.70622e-05	7.6717		9.55046e-05	11.9617		0.000101818	17.4546				3835.27	-0.64277	14.5588	-4.3423	2.94096				-61.6336	9.85735	-96.3786	27.4272	-100.9	29.0492	-106.116	32.5866	-111.309	29.4866	-146.914	27.2621			-61.6336	-9.57856	-94.4348	9.07518
		2.97044	38.1546		2.97044	85.115				0.000218711	11.8377		0.00021131	16.2456		0.000210801	16.3173		0.000214068	24.0539				3834.81	2.65185	14.8894	4.75521	1.38354				-61.7564	-7.02094	-95.8623	27.7689	-100.405	32.0187	-105.636	39.1099	-110.873	31.9683	-146.687	27.2621			-61.7564	-7.30981	-94.0033	9.07528
		2.9841	43.9804		2.9841	84.42				0.000312261	18.3537		0.000304644	24.953		0.000314311	20.0447		0.00031191	30.6438				3834.34	8.21485	7.79148	11.2089	0.20064				-61.8792	-4.76713	-95.3764	28.5906	-99.9386	38.2952	-105.185	50.8218	-110.463	36.2231	-146.46	27.2621			-61.8792	8.68656	-93.5971	9.07643
		3.00116	40.3396		3.00116	91.57				0.000403425	27.3145		0.000399664	35.9112		0.000406326	23.9165		0.000408353	38.7074				3833.87	10.5284	-1.37414	7.5572	-0.40466				-62.0021	21.7015	-94.9198	30.2918	-99.5007	49.9217	-104.761	69.6778	-110.078	42.8074	-146.233	27.2621			-62.0021	16.923	-93.2156	9.08551
		3.01482	38.2241		3.01482	86.652				0.000503864	42.1418		0.00050091	50.8682		0.000514961	29.4435		0.000504163	48.8814				3833.4	7.80109	-3.8221	-1.48114	1.03141				-62.1249	39.8444	-94.4919	33.3732	-99.0901	69.0703	-104.363	97.2232	-109.717	52.1057	-146.006	27.2621			-62.1249	4.71608	-92.858	9.13718
		3.03188	42.7777		3.03188	84.419				0.000601306	59.8502		0.000599363	68.9929		0.000600456	35.1074		0.000602291	61.9376				3832.93	4.12194	2.14757	-6.35816	4.13393				-62.2477	26.7798	-94.0915	38.3302	-98.706	97.4793	-103.991	134.126	-109.379	64.2091	-145.779	27.2621			-62.2477	-15.4075	-92.5233	9.35781
		3.04554	43.9268		3.04554	79.965				0.000701752	75.3213		0.00070106	88.9497		0.000704426	44.4381		0.00070414	76.7825				3832.46	2.51775	9.15477	-2.18218	5.20398				-62.3705	2.04961	-93.7178	45.5087	-98.3475	135.898	-103.644	179.905	-109.064	78.8626	-145.552	27.2621			-62.3705	-24.1122	-92.211	10.0884
		3.0626	45.1082		3.0626	96.335				0.000803302	86.0247		0.000801487	106.1		0.000803184	55.1533		0.000804687	89.5093				3832	0.88887	10.1978	8.19911	1.95121				-62.4934	0.61912	-93.3699	54.9824	-98.0137	183.763	-103.321	232.95	-108.77	95.4976	-145.326	27.2621			-62.4934	-21.0519	-91.9202	12.0232
		3.07626	38.4691		3.07626	85.597				0.000902149	93.2483		0.000899678	118.814		0.000900358	66.5928		0.000902665	98.9109				3831.53	-2.24868	6.53642	17.085	-2.4729				-62.6162	26.6966	-93.0468	66.5015	-97.7037	239.229	-103.021	290.803	-108.498	113.333	-145.099	27.2621			-62.6162	-19.5479	-91.6502	16.2363
		3.09333	41.5346		3.09333	82.996				0.001	98.4472		0.001	128.804		0.001	76.867		0.00101	106.484				3831.06	-3.14485	3.8834	18.4577	-3.18007				-62.739	49.7385	-92.7476	79.5319	-97.4167	299.518	-102.743	350.605	-108.245	131.51	-144.872	27.2621			-62.739	-21.4701	-91.4002	23.9692
		3.10698	39.6232		3.10698	88.763				0.00214	123.505		0.00205	166.823		0.002	112.914		0.00205	135.169				3830.59	1.38108	3.81064	13.8233	0.34497				-62.8619	43.4077	-92.4715	93.3641	-97.1518	361.447	-102.486	409.545	-108.012	149.217	-144.645	27.2621			-62.8619	-14.7321	-91.1694	36.2032
		3.12063	39.5141		3.12063	88.448				0.00312	129.928		0.00301	177.655		0.00308	121.981		0.00311	143.862				3830.12	7.32217	2.84619	10.4876	4.62333				-62.9847	16.8272	-92.2174	107.247	-96.908	421.96	-102.25	465.224	-107.798	165.786	-144.418	27.2621			-62.9847	2.78511	-90.957	53.2189
		3.1377	39.5323		3.1377	86.48				0.00408	133.433		0.00401	183.532		0.00403	125.817		0.00407	147.918				3829.65	8.05536	-0.7814	12.5516	7.17857				-63.1075	2.92335	-91.9844	120.509	-96.6846	478.521	-102.034	515.863	-107.601	180.739	-144.191	27.2621			-63.1075	14.2428	-90.7623	74.3917
		3.15136	37.68		3.15136	81.477				0.0051	135.939		0.00505	187.404		0.00506	128.418		0.00504	150.627				3829.19	3.39374	-3.45224	15.8596	8.06439				-63.2304	19.8495	-91.7717	132.633	-96.4805	529.337	-101.836	560.371	-107.422	193.802	-143.964	27.2621			-63.2304	7.69157	-90.5846	98.3238
		3.16843	42.3391		3.16843	84.806				0.00609	137.71		0.00603	190.011		0.00602	130.166		0.00609	152.737				3828.72	-0.82403	-0.78715	14.2909	7.39803				-63.3532	50.0516	-91.5784	143.291	-96.295	573.394	-101.657	598.294	-107.258	204.876	-143.737	27.2621			-63.3532	-4.29592	-90.423	123.223
		3.18208	38.3309		3.18208	85.547				0.00707	139.091		0.00705	192.107		0.00707	131.59		0.00709	154.26				3828.25	-0.78415	5.93308	8.70239	4.91453				-63.476	61.5755	-91.4034	152.334	-96.1272	610.373	-101.494	629.692	-107.111	214.011	-143.511	27.2621			-63.476	-2.21956	-90.2768	147.34
		3.19915	42.12		3.19915	89.303				0.00812	140.285		0.00804	193.744		0.00803	132.605		0.00811	155.536				3827.78	2.17516	10.3695	5.72872	2.17415				-63.5988	46.9631	-91.2459	159.763	-95.9761	640.494	-101.348	654.999	-106.978	221.351	-143.284	27.2621			-63.5988	11.116	-90.1452	169.29
		3.21281	40.4341		3.21281	83.837				0.00902	141.19		0.00907	195.171		0.00902	133.489		0.00904	156.522				3827.31	5.43017	8.5436	8.54998	1.99384				-63.7217	30.3906	-91.105	165.683	-95.8409	664.346	-101.217	674.877	-106.859	227.104	-143.057	27.2621			-63.7217	14.7683	-90.0274	188.213
		3.22988	38.9504		3.22988	86.834				0.01005	142.068		0.01008	196.37		0.01003	134.298		0.01007	157.445				3826.85	7.55426	3.83414	13.1974	4.53326				-63.8445	32.1466	-90.9797	170.267	-95.7207	682.727	-101.101	690.103	-106.753	231.502	-142.83	27.2621			-63.8445	0.92108	-89.9227	203.756
		3.24353	38.1204		3.24353	79.997				0.02112	147.435		0.02022	203.23		0.02007	138.785		0.02007	162.762				3826.38	7.31833	2.53032	15.0704	6.43795				-63.9673	39.8986	-90.8692	173.718	-95.6146	696.514	-100.998	701.471	-106.66	234.782	-142.603	27.2621			-63.9673	-14.0766	-89.8303	215.98
		3.25719	38.1036		3.25719	90.731				0.02948	149.624		0.03022	206.618		0.02968	140.996		0.03048	165.536				3825.91	4.39492	5.27936	15.1612	5.39976				-64.0902	30.292	-90.7724	176.243	-95.5218	706.574	-100.908	709.74	-106.578	237.166	-142.376	27.2621			-64.0902	-13.8803	-89.7494	225.212
		3.27426	35.9264		3.27426	80.437				0.03978	151.49		0.03923	208.664		0.04016	142.678		0.03941	167.137				3825.44	1.18489	6.51493	16.7396	3.43176				-64.213	9.293	-90.6886	178.036	-95.4413	713.706	-100.83	715.589	-106.507	238.851	-142.149	27.2621			-64.213	-3.96003	-89.6793	231.918
		3.28791	37.165		3.28791	89.443				0.05029	152.908		0.04965	210.367		0.05039	143.951		0.0498	168.543				3824.97	0.38932	3.26085	18.5206	3.50828				-64.3358	6.47475	-90.6166	179.27	-95.3723	718.607	-100.763	719.601	-106.447	240.006	-141.922	27.2621			-64.3358	-0.89942	-89.6192	236.604
		3.30498	38.5455		3.30498	81.115				0.06061	154.011		0.06003	211.688		0.06048	144.989		0.06021	169.622				3824.5	0.94218	0.08599	16.0746	4.68022				-64.4587	28.3126	-90.5558	180.089	-95.314	721.859	-100.707	722.26	-106.395	240.772	-141.695	27.2621			-64.4587	-8.7382	-89.5683	239.749
		3.31864	38.9414		3.31864	84.923				0.07077	154.944		0.0703	212.79		0.07076	145.906		0.07036	170.503				3824.04	0.11795	2.03171	9.89694	3.53849				-64.5815	44.6956	-90.505	180.612	-95.2653	723.933	-100.66	723.956	-106.353	241.259	-141.469	27.2621			-64.5815	-15.9311	-89.5259	241.77
		3.33571	39.4082		3.33571	82.081				0.0809	155.798		0.08035	213.665		0.08094	146.749		0.08066	171.236				3823.57	-0.73044	6.5093	6.55613	-0.09068				-64.7043	34.2585	-90.4634	180.93	-95.2254	725.195	-100.621	724.987	-106.318	241.556	-141.242	27.2621			-64.7043	-11.7785	-89.4912	243.006
		3.34937	40.3923		3.34937	75.94				0.09114	156.482		0.09061	214.418		0.09086	147.484		0.09069	171.858				3823.1	2.44223	7.41407	9.35434	-2.33571				-64.8272	17.5389	-90.4302	181.114	-95.1935	725.922	-100.59	725.58	-106.289	241.727	-141.015	27.2621			-64.8272	2.46764	-89.4634	243.72
		3.36303	37.7177		3.36303	86.418				0.10083	157.122		0.10082	215.036		0.10099	148.115		0.10087	172.453				3822.63	8.43227	4.69323	12.9448	-0.87445				-64.95	22.0829	-90.4043	181.212	-95.1686	726.312	-100.566	725.899	-106.268	241.819	-140.788	27.2621			-64.95	16.8017	-89.4417	244.103
		3.3801	38.4896		3.3801	88.209				0.12506	158.463		0.12475	216.343		0.1251	149.569		0.12513	173.564				3822.16	9.95302	3.53905	11.715	1.80534				-65.0728	34.7888	-90.3848	181.26	-95.1499	726.504	-100.548	726.056	-106.251	241.864	-140.561	27.2621			-65.0728	20.3962	-89.4254	244.292
		3.39376	41.5018		3.39376	91.526				0.15033	159.629		0.14998	217.451		0.15049	150.835		0.15021	174.525				3821.69	3.80729	5.26631	8.89779	2.42131				-65.1956	22.3014	-90.3708	181.282	-95.1365	726.588	-100.535	726.124	-106.239	241.883	-140.334	27.2621			-65.1956	9.10467	-89.4138	244.374
		3.41083	38.6945		3.41083	89.825				0.1756	160.611		0.17525	218.394		0.1752	152.012		0.17534	175.34				3821.23	-2.99643	5.86856	10.6175	1.45992				-65.3185	-10.1778	-90.3615	181.289	-95.1276	726.619	-100.526	726.15	-106.231	241.891	-140.107	27.2621			-65.3185	-8.1936	-89.406	244.405
		3.42449	39.6245		3.42449	85.204				0.20048	161.525		0.20024	219.165		0.20044	153.079		0.20039	176.064				3820.76	-2.1021	3.88448	14.3837	1.31486				-65.4413	-19.489	-90.3558	181.292	-95.1221	726.628	-100.521	726.157	-106.227	241.893	-139.88	27.2621			-65.4413	-13.6059	-89.4012	244.414
		3.44156	38.9455		3.44156	89.959				0.22557	162.386		0.22546	219.87		0.22523	154.116		0.22548	176.697				3820.29	4.52306	2.72117	12.4692	2.11788				-65.5641	10.5701	-90.3529	181.292	-95.1193	726.63	-100.518	726.158	-106.224	241.893	-139.654	27.2621			-65.5641	1.35656	-89.3988	244.416
		3.45522	38.5268		3.45522	90.998				0.25053	163.195		0.25062	220.514		0.25033	155.063		0.25054	177.268				3819.82	7.52423	3.65532	5.32405	2.48305				-65.687	42.2557	-90.3518	181.292	-95.1183	726.63	-100.517	726.159	-106.223	241.893	-139.427	27.2621			-65.687	23.2701	-89.3979	244.416
		3.47229	37.0196		3.47229	85.336				0.27577	163.965		0.2756	221.094		0.27549	156		0.27585	177.795				3819.35	3.15715	3.32469	1.33918	2.72467				-65.8098	39.7434	-90.3517	181.292	-95.1181	726.63	-100.517	726.159	-106.223	241.893	-139.2	27.2621			-65.8098	31.4212	-89.3978	244.416
		3.48595	40.4836		3.48595	80.49				0.30077	164.667		0.30047	221.651		0.30037	156.816		0.3007	178.314				3818.88	-2.85768	0.74223	2.50357	3.80432				-65.9326	20.0565	-90.3516	181.292	-95.118	726.63	-100.517	726.159	-106.223	241.893	-138.973	27.2621			-65.9326	22.9602	-89.3977	244.416
		3.49961	40.7627		3.49961	86.247				0.32583	165.355		0.3256	222.153		0.32538	157.595		0.32575	178.802				3818.42	-4.59151	0.29025	1.5045	4.21043				-66.0555	19.9184	-90.3508	181.292	-95.1173	726.63	-100.516	726.158	-106.222	241.893	-138.746	27.2621			-66.0555	12.0739	-89.3972	244.416
		3.51668	37.4214		3.51668	81.397				0.3509	166.058		0.3505	222.638		0.35069	158.542		0.35084	179.251				3817.95	-2.73396	4.12011	-3.81014	1.85828				-66.1783	35.6249	-90.3489	181.292	-95.1152	726.629	-100.514	726.157	-106.22	241.893	-138.519	27.2621			-66.1783	4.80071	-89.3958	244.415
		3.53034	38.7491		3.53034	81.617				0.37601	166.728		0.37577	223.075		0.37547	159.32		0.37599	179.696				3817.48	-0.29977	7.502	-4.98021	-1.40592				-66.3011	33.308	-90.3452	181.291	-95.1111	726.624	-100.509	726.152	-106.215	241.891	-138.292	27.2621			-66.3011	-8.95825	-89.3931	244.412
		3.54742	38.5936		3.54742	80.748				0.40099	167.369		0.40088	223.502		0.40019	160.126		0.40065	180.107				3817.01	2.55173	6.19719	2.01164	-1.51009				-66.4239	8.22585	-90.3389	181.288	-95.1044	726.606	-100.502	726.133	-106.207	241.884	-138.065	27.2621			-66.4239	-32.0553	-89.3886	244.402
		3.56108	37.6218		3.56108	82.27				0.42578	167.973		0.42587	223.929		0.42551	160.883		0.42622	180.508				3816.54	5.81872	3.30479	7.67203	1.42875				-66.5468	-6.63341	-90.3297	181.278	-95.0943	726.559	-100.491	726.083	-106.196	241.865	-137.838	27.2621			-66.5468	-45.6855	-89.3819	244.375
		3.57815	40.4682		3.57815	83.771				0.45056	168.535		0.45054	224.338		0.45044	161.558		0.45086	180.873				3816.08	6.76886	3.74164	3.85111	2.87203				-66.6696	6.24521	-90.3168	181.257	-95.0803	726.452	-100.475	725.967	-106.18	241.821	-137.612	27.2621			-66.6696	-33.2045	-89.3726	244.314
		3.59181	38.87		3.59181	80.611				0.47617	169.131		0.47568	224.724		0.47598	162.3		0.47574	181.236				3815.61	4.49874	6.23944	-2.38094	0.92771				-66.7924	24.5737	-90.2996	181.214	-95.0617	726.232	-100.455	725.732	-106.158	241.733	-137.385	27.2621			-66.7924	-7.18936	-89.3602	244.188
		3.60889	39.8341		3.60889	84.126				0.50016	169.722		0.50083	225.102		0.50028	163.245		0.50061	181.613				3815.14	3.35864	6.28214	-0.78033	-0.96767				-66.9153	27.3918	-90.2775	181.133	-95.0378	725.824	-100.428	725.294	-106.131	241.569	-137.158	27.2621			-66.9153	5.59079	-89.3443	243.954
		3.62255	41.1754		3.62255	79.998				0.52548	170.34		0.52565	225.5		0.52512	164.008		0.52585	181.964				3814.67	6.29956	3.70532	4.45138	-0.1167				-67.0381	26.697	-90.25	180.993	-95.0079	725.114	-100.395	724.533	-106.096	241.283	-136.931	27.2621			-67.0381	0.0745	-89.3245	243.548
		3.63621	36.8186		3.63621	89.697				0.55145	170.869		0.55052	225.9		0.55062	164.75		0.55063	182.297				3814.2	8.3494	1.99741	2.24071	1.28448				-67.1609	36.4696	-90.2163	180.762	-94.9714	723.947	-100.354	723.281	-106.054	240.814	-136.704	27.2621			-67.1609	-6.42028	-89.3002	242.88
		3.65329	38.6604		3.65329	83.11				0.57517	171.454		0.57544	226.428		0.57511	165.529		0.57591	182.598				3813.73	3.68358	2.45981	-5.66232	0.62227				-67.2838	38.5351	-90.1759	180.399	-94.9277	722.113	-100.306	721.316	-106.004	240.077	-136.477	27.2621			-67.2838	-6.80336	-89.2711	241.833
		3.66695	33.9909		3.66695	88.814				0.60068	172.086		0.60039	226.808		0.59974	166.261		0.60081	182.93				3813.27	-3.33462	3.87798	-6.72564	-0.73861				-67.4066	10.7488	-90.1282	179.852	-94.876	719.343	-100.248	718.347	-105.944	238.965	-136.25	27.2621			-67.4066	-12.8781	-89.2368	240.255
		3.68403	39.93		3.68403	84.485				0.62583	172.642		0.62563	227.355		0.62596	167.008		0.62571	183.263				3812.8	-2.86491	5.77834	2.5747	-0.75446				-67.5294	-27.9511	-90.0726	179.051	-94.8157	715.297	-100.181	714.011	-105.875	237.343	-136.023	27.2621			-67.5294	-26.056	-89.1967	237.957
		3.69769	39.7668		3.69769	86.824				0.65062	173.322		0.65062	227.618		0.65045	167.747		0.65099	183.582				3812.33	5.05754	7.51513	12.0847	-0.57684				-67.6523	-36.2619	-90.0085	177.914	-94.7461	709.556	-100.104	707.863	-105.795	235.047	-135.797	27.2621			-67.6523	-25.8458	-89.1505	234.714
		3.71477	35.7373		3.71477	82.783				0.67624	173.968		0.6751	228.144		0.67517	168.49		0.67572	183.916				3811.86	9.54677	6.47145	13.5989	-1.39315				-67.7751	-9.31654	-89.9351	176.343	-94.6666	701.628	-100.016	699.379	-105.703	231.886	-135.57	27.2621			-67.7751	-4.16083	-89.0976	230.266
		3.72843	38.6673		3.72843	85.463				0.70107	174.56		0.70053	228.635		0.70026	169.194		0.70061	184.259				3811.39	5.51648	1.84468	10.1737	-0.90365				-67.8979	14.9407	-89.8521	174.222	-94.5766	690.943	-99.9161	687.957	-105.6	227.644	-135.343	27.2621			-67.8979	11.1002	-89.0378	224.33
		3.74209	38.6536		3.74209	91.926				0.72623	175.322		0.72569	229.115		0.72585	169.98		0.72532	184.772				3810.92	1.45581	-2.00016	8.38239	2.56441				-68.0207	11.2529	-89.7586	171.424	-94.4753	676.874	-99.8037	672.937	-105.483	222.091	-135.116	27.2621			-68.0207	-6.94179	-88.9704	216.615
		3.75917	37.8559		3.75917	87.633				0.75088	175.982		0.75048	229.686		0.75024	170.699		0.751	185.17				3810.46	5.20642	-0.79046	10.2471	5.31508				-68.1436	-3.22962	-89.6542	167.812	-94.362	658.759	-99.678	653.634	-105.353	214.996	-134.889	27.2621			-68.1436	-37.0752	-88.8952	206.854
		3.77283	40.5082		3.77283	79.879				0.77487	176.712		0.77551	230.324		0.77502	171.441		0.77574	185.537				3809.99	10.8441	3.10695	14.2907	2.93481				-68.2664	-5.77386	-89.5382	163.249	-94.2363	635.949	-99.5384	629.385	-105.208	206.153	-134.662	27.2621			-68.2664	-32.662	-88.8115	194.841
		3.78991	37.8482		3.78991	82.462				0.80141	177.676		0.8004	230.941		0.80037	172.164		0.80037	185.878				3809.52	8.28654	4.38507	17.4596	-2.00035				-68.3892	-4.53634	-89.4099	157.608	-94.0973	607.87	-99.3842	599.625	-105.048	195.407	-134.435	27.2621			-68.3892	10.2347	-88.7191	180.482
		3.80358	38.0309		3.80358	80.531				0.82527	178.577		0.82513	231.674		0.8251	172.987		0.82509	186.317				3809.05	-0.10545	2.96046	15.8226	-2.4802				-68.5121	-16.5556	-89.2689	150.786	-93.9444	574.102	-99.2145	563.977	-104.872	182.699	-134.208	27.2621			-68.5121	41.5696	-88.6175	163.851
		3.82065	38.1336		3.82065	89.359				0.85038	179.68		0.84977	232.557		0.84897	174.089		0.85081	186.748				3808.58	-2.84438	2.77993	9.70328	2.79702				-68.6349	-30.8958	-89.1144	142.727	-93.7769	534.488	-99.0286	522.363	-104.679	168.099	-133.982	27.2621			-68.6349	25.1468	-88.5062	145.243
		3.83432	36.7914		3.83432	85.952				0.87504	181.047		0.87488	233.582		0.87531	175.003		0.87557	187.234				3808.11	3.18834	4.04849	6.36723	6.98132				-68.7577	-22.4633	-88.9459	133.442	-93.5943	489.235	-98.8259	475.116	-104.469	151.853	-133.755	27.2621			-68.7577	-12.6764	-88.3848	125.205
		3.8514	37.9936		3.8514	91.993				0.89935	182.717		0.89958	234.914		0.90012	176.086		0.90056	187.761				3807.65	8.5729	3.07104	10.3987	4.11143				-68.8806	5.94772	-88.7628	123.026	-93.3957	439.014	-98.6056	423.08	-104.24	134.397	-133.528	27.2621			-68.8806	-23.7083	-88.2528	104.532
		3.86506	36.5691		3.86506	86.877				0.92602	185.567		0.92393	236.793		0.92481	177.295		0.92538	188.442				3807.18	5.38405	-0.38777	14.4965	-3.22076				-69.0034	22.7836	-88.5644	111.681	-93.1807	385.024	-98.3669	367.658	-103.992	116.36	-133.301	27.2621			-69.0034	-4.04351	-88.1098	84.2087
		3.87873	33.7441		3.87873	84.984				0.94991	189.684		0.94988	239.914		0.94805	179.056		0.94986	189.439				3806.71	-2.78412	-1.8971	9.22202	-7.35057				-69.1262	10.5123	-88.3501	99.7171	-92.9484	328.989	-98.1091	310.784	-103.725	98.52	-133.074	27.2621			-69.1262	10.6754	-87.9554	65.286
		3.89581	38.0155		3.89581	81.083				0.97478	200.193		0.97404	246.37		0.97511	182.802		0.97461	191.702				3806.24	-7.16019	0.48917	-0.83461	-4.61776				-69.249	-11.7162	-88.1194	87.5459	-92.6983	273.066	-97.8315	254.794	-103.437	81.7207	-132.847	27.2621			-69.249	3.38117	-87.7892	48.7193
		3.90947	37.2909		3.90947	80.961				0.98825	221.941		0.9897	265.528		0.99003	254.16		0.98981	197.044				3805.77	-4.1686	3.38652	-2.08856	0.97184				-69.3719	-14.3337	-87.8716	75.6485	-92.4296	219.644	-97.5333	202.176	-103.127	66.7513	-132.62	27.2621			-69.3719	-6.15858	-87.6106	35.1909
		3.92655	37.1186		3.92655	83.409				0.98879	221.791		0.98838	265.903		0.99025	252.842		0.98975	197.236				3805.3	3.03296	3.9543	7.6396	2.75496				-69.4947	7.86516	-87.6061	64.5258	-92.1418	171.049	-97.2139	155.236	-102.796	54.2167	-132.393	27.2621			-69.4947	-1.97438	-87.4193	24.9799
		3.94022	36.6677		3.94022	84.078				0.97499	208.846		0.97533	257.916		0.9751	185.781		0.97472	192.233				3804.84	8.87903	3.7606	15.8779	-0.8855				-69.6175	32.9733	-87.3223	54.6326	-91.8341	129.204	-96.8724	115.736	-102.442	44.4301	-132.166	27.2621			-69.6175	2.99724	-87.2148	17.9284
		3.9573	38.5664		3.9573	89.668				0.94987	194.897		0.94839	244.738		0.9512	180.177		0.9496	189.809				3804.37	9.11918	4.76888	14.0753	-4.75346				-69.7404	34.1864	-87.0196	46.3093	-91.506	95.3152	-96.5082	84.6025	-102.064	37.3668	-131.94	27.2621			-69.7404	-4.25221	-86.9966	13.5231
		3.97097	36.8618		3.97097	84.532				0.92426	188.603		0.9261	240.843		0.9259	178.319		0.9252	188.901				3803.9	3.82776	5.71493	7.83042	-3.65063				-69.8632	2.29343	-86.6973	39.729	-91.1566	69.6918	-96.1205	61.7971	-101.662	32.6998	-131.713	27.2621			-69.8632	-9.60504	-86.7644	11.0643
		3.98805	37.6805		3.98805	79.842				0.90026	185.32		0.8998	238.05		0.89984	177.088		0.89949	188.224				3803.43	-1.60789	5.05302	5.36203	0.38877				-69.986	-43.6857	-86.3549	34.8755	-90.7855	51.749	-95.7086	46.4065	-101.234	29.9062	-131.486	27.2621			-69.986	4.96308	-86.5177	9.85503
		4.00172	36.8727		4.00172	87.056				0.87591	183.157		0.87567	236.331		0.8746	176.008		0.87487	187.687				3802.96	-1.40166	4.30314	6.1894	0.89406				-70.1089	-67.3354	-85.9918	31.5622	-90.3918	40.2156	-95.2717	36.928	-100.781	28.4091	-131.259	27.2621			-70.1089	27.9001	-86.256	9.33878
		4.01538	37.6841		4.01538	82.61				0.85025	181.38		0.85049	234.828		0.84852	175.146		0.8495	187.245				3802.5	3.97577	5.73715	6.0386	-3.24994				-70.2317	-49.1832	-85.6073	29.4869	-89.975	33.4762	-94.8091	31.6563	-100.301	27.6998	-131.032	27.2621			-70.2317	32.3737	-85.979	9.15061
		4.03247	35.9905		4.03247	86.412				0.82525	180.044		0.82541	233.504		0.82393	174.594		0.82476	186.892				3802.03	9.03005	8.66183	4.81402	-5.71206				-70.3545	-12.0335	-85.2009	28.3055	-89.5344	29.9342	-94.3201	29.0384	-99.7938	27.4068	-130.805	27.2621			-70.3545	16.303	-85.6861	9.09309
		4.04613	35.2868		4.04613	85.106				0.79965	178.864		0.79998	232.478		0.79982	173.86		0.79953	186.515				3801.56	10.9339	10.1309	4.6388	-2.32298				-70.4774	3.59752	-84.7719	27.7007	-89.0693	28.2791	-93.8039	27.892	-99.2583	27.3029	-130.578	27.2621			-70.4774	4.38349	-85.3769	9.07863
		4.06322	36.9318		4.06322	84.265				0.77417	177.839		0.77534	231.604		0.77446	173.027		0.77427	186.168				3801.09	11.7565	8.3294	5.57142	2.42755				-70.6002	-7.29456	-84.3197	27.4253	-88.5791	27.6	-93.2599	27.4551	-98.6938	27.2717	-130.351	27.2621			-70.6002	11.0473	-85.0511	9.0757
		4.07689	39.07		4.07689	86.334				0.7497	177.03		0.74951	230.904		0.74899	172.251		0.74959	185.938				3800.62	12.7884	4.20396	6.83668	2.48905				-70.723	-6.93487	-84.0847	27.3568	-88.3244	27.4463	-92.9771	27.3628	-98.4005	27.2664	-130.125	27.2621			-70.723	23.0057	-84.8817	9.07536
		4.09397	38.8218		4.09397	82.344				0.72449	176.31		0.72461	230.191		0.72386	171.521		0.72456	185.499				3800.15	11.864	0.61091	8.20121	-0.56106				-70.8458	27.699	-81.6553	27.2622	-85.4711	27.2621	-89.6585	27.2621	-94.5396	27.2621	-129.898	27.2621			-70.8458	23.1753	-82.3727	9.07517
		4.10764	38.6746		4.10764	85.263				0.6995	175.636		0.69961	229.54		0.69933	170.774		0.69891	185.399				3799.69	8.10344	0.02471	8.82167	-0.84149				-70.9687	63.989	-79.226	27.2621	-82.6177	27.2621	-86.3399	27.2621	-90.6786	27.2621	-129.671	27.2621			-70.9687	13.4745	-79.8636	9.07517
		4.12131	36.7464		4.12131	84.065				0.67444	174.871		0.67443	229.035		0.67494	170.111		0.67408	185.067				3799.22	4.6358	2.04992	8.7194	2.37771				-71.0915	56.2724	-76.7966	27.2621	-79.7644	27.2621	-83.0213	27.2621	-86.8177	27.2621	-129.444	27.2621			-71.0915	5.23022	-77.3545	9.07517
		4.13839	36.9641		4.13839	75.365				0.6486	174.174		0.64937	228.493		0.64943	169.297		0.64896	184.767				3798.75	4.0452	3.6355	10.5206	4.55772				-71.2143	14.1245	-74.3672	27.2621	-76.9111	27.2621	-79.7027	27.2621	-82.9567	27.2621	-129.217	27.2621			-71.2143	1.25391	-74.8455	9.07517
		4.15206	38.6536		4.15206	79.74				0.62405	173.561		0.62473	228.024		0.62471	168.603		0.62432	184.486				3798.28	4.89865	2.86173	14.7972	3.59058				-71.3372	-7.53117	-71.9379	27.2621	-74.0577	27.2621	-76.3841	27.2621	-79.0958	27.2621	-128.99	27.2621			-71.3372	-2.00457	-72.3364	9.07517
		4.16915	37.0055		4.16915	83.333				0.59968	172.887		0.59974	227.599		0.59992	167.902		0.59919	184.179				3797.81	5.24781	1.16743	16.3472	1.82562				-71.46	13.5972	-69.5085	27.2621	-71.2044	27.2621	-73.0655	27.2621	-75.2349	27.2621	-128.763	27.2621			-71.46	-4.69151	-69.8273	9.07517
		4.18282	36.7741		4.18282	84.314				0.57424	172.365		0.57449	227.189		0.57408	167.214		0.57394	183.9				3797.34	5.96394	0.2435	11.9635	1.10024				-71.5828	35.9818	-67.0792	27.2621	-68.3511	27.2621	-69.7469	27.2621	-71.3739	27.2621	-128.536	27.2621			-71.5828	-6.06518	-67.3183	9.07517
		4.1999	36.3232		4.1999	86.351				0.54858	171.77		0.54952	226.767		0.54989	166.493		0.54965	183.58				3796.88	7.95232	-0.83954	8.40424	0.92708				-71.7057	16.7355	-64.6498	27.2621	-65.4978	27.2621	-66.4283	27.2621	-67.513	27.2621	-128.309	27.2621			-71.7057	-8.70781	-64.8092	9.07517
		4.21357	41.5718		4.21357	80.406				0.52486	171.223		0.52445	226.391		0.52467	165.743		0.52458	183.243				3796.41	9.48728	-2.5187	13.3751	1.20253				-71.8285	-24.8837	-62.2205	27.2621	-62.6444	27.2621	-63.1097	27.2621	-63.652	27.2621	-128.083	27.2621			-71.8285	-11.3219	-62.3002	9.07517
		4.23066	40.1918		4.23066	81.991				0.49949	170.662		0.49953	225.987		0.49995	165.049		0.49933	182.94				3795.94	9.26694	-1.81385	21.6538	2.01174				-71.9513	-34.9593	-59.7911	27.2621	-59.7911	27.2621	-59.7911	27.2621	-59.7911	27.2621	-127.856	27.2621			-71.9513	-6.15766	-59.7911	9.07517
		4.24433	37.3632		4.24433	79.586				0.47425	170.03		0.47451	225.57		0.47465	164.311		0.47422	182.602				3795.47	9.02992	2.6644	21.4999	1.41486				-72.0741	-0.1224									-127.629	27.2621			-72.0741	6.18707
		4.258	39.8391		4.258	79.397				0.44963	169.414		0.44931	225.209		0.4493	163.475		0.4493	182.271				3795	10.0434	5.5168	13.1539	-1.81555				-72.197	36.8695									-127.402	27.2621			-72.197	9.42766
		4.27509	37.3691		4.27509	81.146				0.42494	168.4		0.42455	224.555		0.42434	162.424		0.42473	181.577				3794.53	9.93004	1.27826	8.42529	-4.25175				-72.3198	35.4933									-127.175	27.2621			-72.3198	-6.27921
		4.28876	37.2664		4.28876	86.424				0.39942	167.661		0.39962	223.911		0.39951	161.322		0.39963	180.945				3794.07	6.52946	-4.98801	11.9956	-1.95817				-72.4426	3.7867									-126.948	27.2621			-72.4426	-23.0696
		4.30585	37.0177		4.30585	86.49				0.37482	167.035		0.37441	223.44		0.37453	160.368		0.37457	180.363				3793.6	2.46806	-2.42394	16.1262	2.38135				-72.5655	-21.4064									-126.721	27.2621			-72.5655	-15.7704
		4.31952	35.5118		4.31952	82.142				0.34946	166.403		0.3494	222.967		0.34998	159.448		0.34944	179.836				3793.13	1.97073	9.23263	15.2683	2.69427				-72.6883	-19.4399									-126.494	27.2621			-72.6883	9.68235
		4.33661	37.7246		4.33661	82.605				0.32408	165.778		0.32429	222.687		0.32466	158.524		0.32446	179.405				3792.66	4.71258	17.2147	12.9838	-0.57385				-72.8111	1.64892									-126.268	27.2621			-72.8111	20.8702
		4.35028	38.1105		4.35028	82.404				0.29937	165.134		0.29945	222.089		0.29977	157.642		0.29947	178.886				3792.19	6.57605	13.3324	12.068	-0.9515				-72.934	23.4147									-126.041	27.2621			-72.934	5.42486
		4.36737	38.0746		4.36737	85.172				0.27425	164.422		0.27451	221.555		0.27454	156.753		0.27438	178.346				3791.73	5.55135	5.03438	10.594	2.93571				-73.0568	32.5577									-125.814	27.2621			-73.0568	-10.526
		4.38104	40.4241		4.38104	85.147				0.24987	163.706		0.2495	220.979		0.24955	155.775		0.24958	177.839				3791.26	3.51542	2.78299	10.4382	4.60374				-73.1796	24.922									-125.587	27.2621			-73.1796	-1.65581
		4.39472	38.5327		4.39472	75.366				0.22427	162.957		0.22465	220.328		0.2246	154.789		0.22445	177.245				3790.79	2.76858	4.70567	16.4433	0.74101				-73.3025	7.40494									-125.36	27.2621			-73.3025	20.1314
		4.41181	38.4191		4.41181	85.426				0.19964	162.095		0.19971	219.632		0.19996	153.698		0.19954	176.585				3790.32	3.82388	2.82045	23.8026	-2.58834				-73.4253	-5.68396									-125.133	27.2621			-73.4253	27.1052
		4.42548	37.0027		4.42548	82.792				0.17462	161.158		0.17477	218.839		0.17454	152.611		0.17446	175.848				3789.85	6.23218	-1.79959	20.5248	0.501				-73.5481	-6.97991									-124.906	27.2621			-73.5481	17.1918
		4.44257	38.0527		4.44257	84.857				0.14957	160.127		0.14991	217.929		0.14978	151.372		0.14967	175.054				3789.38	8.92539	-1.5499	7.19923	6.10944				-73.6709	-4.70603									-124.679	27.2621			-73.6709	9.93693
		4.45624	35.6441		4.45624	82.883				0.12484	158.95		0.12498	216.861		0.12473	150.036		0.12492	174.086				3788.92	10.0429	3.05124	-0.57478	6.55888				-73.7938	-9.13588									-124.452	27.2621			-73.7938	10.7428
		4.47334	37.3295		4.47334	81.221				0.10003	157.565		0.10037	215.491		0.09998	148.609		0.10007	172.918				3788.45	8.73321	3.57516	3.98114	1.89327				-73.9166	-13.8377									-124.226	27.2621			-73.9166	7.06075
		4.48701	39.8068		4.48701	88.049				0.0753	155.849		0.07572	213.72		0.07522	146.831		0.07556	171.42				3787.98	6.75108	-1.05903	8.00293	-1.0167				-74.0394	-2.01509									-123.999	27.2621			-74.0394	-1.58521
		4.50069	36.6791		4.50069	80.867				0.05071	153.489		0.0497	210.819		0.05061	144.493		0.04932	168.956				3787.51	6.26953	-1.59091	1.24782	1.23887				-74.1623	27.0104									-123.772	27.2621			-74.1623	0.41701
		4.51778	39.9673		4.51778	84.926				0.02388	148.64		0.0247	205.385		0.02382	140.158		0.02403	164.453				3787.04	6.86382	5.87602	-6.00521	5.11755				-74.2851	48.9198									-123.545	27.2621			-74.2851	11.8131
		4.53145	39.0227		4.53145	81.554				--	--		--	--		--	--		--	--				3786.57	6.73785	12.2202	-0.35198	6.41831				-74.4079	39.3631									-123.318	27.2621			-74.4079	6.99171
		4.54855	35.1727		4.54855	78.609				--	--		--	--		--	--		--	--				3786.11	5.88502	9.53059	11.996	5.17059				-74.5308	2.79537									-123.091	27.2621			-74.5308	-21.6155
		4.56222	40.3336		4.56222	85.161				--	--		--	--		--	--		--	--				3785.64	5.59541	3.67747	15.553	3.68032				-74.6536	-30.6524									-122.864	27.2621			-74.6536	-39.273
		4.57932	38.2564		4.57932	84.283				--	--		--	--		--	--		--	--				3785.17	5.86385	4.30726	10.0618	3.40369				-74.7764	-36.0957									-122.637	27.2621			-74.7764	-14.1143
		4.59299	38.6164		4.59299	77.956				--	--		--	--		--	--		--	--				3784.7	5.95687	9.41909	8.11672	4.84241				-74.8993	-16.7955									-122.411	27.2621			-74.8993	29.9979
		4.61009	36.3427		4.61009	81.764				--	--		--	--		--	--		--	--				3784.23	6.47399	9.98703	12.7954	7.85411				-75.0221	4.24249									-122.184	27.2621			-75.0221	39.0286
		4.62377	36.0373		4.62377	80.1				--	--		--	--		--	--		--	--				3783.76	7.84134	5.5166	13.9137	10.6106				-75.1449	11.303									-121.957	27.2621			-75.1449	2.21812
		4.63744	38.8718		4.63744	85.799				--	--		--	--		--	--		--	--				3783.3	7.94112	3.93167	6.67276	9.96016				-75.2677	10.9436									-121.73	27.2621			-75.2677	-34.3452
		4.65454	39.1136		4.65454	85.213				--	--		--	--		--	--		--	--				3782.83	4.95612	7.2739	0.25961	4.69265				-75.3906	20.1978									-121.503	27.2621			-75.3906	-33.1221
		4.66822	36.9686		4.66822	87.476				--	--		--	--		--	--		--	--				3782.36	1.66383	8.40493	4.11432	-1.83712				-75.5134	43.8089									-121.276	27.2621			-75.5134	-10.8312
		4.68531	38.4477		4.68531	82.484				--	--		--	--		--	--		--	--				3781.89	2.39039	3.56179	14.8007	-4.00633				-75.6362	67.4983									-121.049	27.2621			-75.6362	-2.311
		4.69899	39.1559		4.69899	81.094				--	--		--	--		--	--		--	--				3781.42	5.91909	-1.41619	21.1502	0.08152				-75.7591	73.2691									-120.822	27.2621			-75.7591	-7.63746
		4.71609	37.9264		4.71609	81.74				--	--		--	--		--	--		--	--				3780.96	6.6242	-0.9948	17.5967	5.78625				-75.8819	56.4836									-120.595	27.2621			-75.8819	-3.15218
		4.72977	37.155		4.72977	79.758				--	--		--	--		--	--		--	--				3780.49	3.45543	1.89865	8.85899	7.00682				-76.0047	27.3408									-120.369	27.2621			-76.0047	13.0208
		4.74687	36.6195		4.74687	79.019				--	--		--	--		--	--		--	--				3780.02	2.06441	2.32539	3.22342	3.77989				-76.1276	2.75539									-120.142	27.2621			-76.1276	20.2769
		4.76054	38.3954		4.76054	79.12				--	--		--	--		--	--		--	--				3779.55	5.69619	1.36111	3.27934	1.93034				-76.2504	-0.35151									-119.915	27.2621			-76.2504	14.5579
		4.77422	39.0441		4.77422	83.011				--	--		--	--		--	--		--	--				3779.08	9.6823	2.17614	4.36096	4.48464				-76.3732	24.985									-119.688	27.2621			-76.3732	14.3607
		4.79132	36.9173		4.79132	82.221				--	--		--	--		--	--		--	--				3778.61	8.9752	3.37471	2.76512	7.37561				-76.496	61.2013									-119.461	27.2621			-76.496	23.6455
		4.805	38.2664		4.805	77.426				--	--		--	--		--	--		--	--				3778.15	6.13756	2.3562	2.38619	6.16246				-76.6189	70.7036									-119.234	27.2621			-76.6189	21.1567
		4.8221	35.62		4.8221	84.299				--	--		--	--		--	--		--	--				3777.68	6.39265	1.38925	8.27236	2.91954				-76.7417	34.5142									-119.007	27.2621			-76.7417	0.58001
		4.83578	36.0782		4.83578	84.642				--	--		--	--		--	--		--	--				3777.21	8.60431	3.93752	16.0232	2.09731				-76.8645	-14.4539									-118.78	27.2621			-76.8645	-8.30963
		4.85288	36.1705		4.85288	81.797							--	--		--	--		--	--				3776.74	7.81864	7.62981	16.0871	2.95229				-76.9874	-19.596									-118.554	27.2621			-76.9874	16.2638
		4.86656	36.3673		4.86656	81.463														--				3776.27	4.48881	7.35367	8.82268	1.828				-77.1102	29.3723									-118.327	27.2621			-77.1102	44.7198
		4.88025	38.9909		4.88025	87.053																		3775.8	3.81868	3.74741	5.25517	-0.42755				-77.233	76.6278									-118.1	27.2621			-77.233	31.8869
		4.89735	37.4436		4.89735	78.759																		3775.34	6.37376	2.21809	9.92811	0.0332				-77.3559	67.6808									-117.873	27.2621			-77.3559	-12.1872
		4.91103	38.2277		4.91103	82.5																		3774.87	6.80059	4.16941	13.5459	2.47233				-77.4787	17.3629									-117.646	27.2621			-77.4787	-26.9121
		4.92813	38.6718		4.92813	81.346																		3774.4	3.24591	5.57092	8.54257	2.69399				-77.6015	-16.2648									-117.419	27.2621			-77.6015	14.3488
		4.94181	38.5618		4.94181	82.009																		3773.93	0.98198	4.59498	2.24644	1.34167				-77.7244	-12.8265									-117.192	27.2621			-77.7244	60.3359
		4.95892	39.0873		4.95892	84.102																		3773.46	3.63087	4.33397	5.8837	3.21861				-77.8472	-6.88449									-116.965	27.2621			-77.8472	47.6829
		4.9726	39.3782		4.9726	75.734																		3772.99	6.95881	6.16803	17.4932	7.64018				-77.97	-22.4515									-116.738	27.2621			-77.97	-12.7837
		4.9897	34.5291		4.9897	84.878																		3772.53	5.75786	6.16073	25.3386	7.98912				-78.0928	-32.2511									-116.512	27.2621			-78.0928	-50.332
		5.00339	36.0159		5.00339	81.28																		3772.06	2.00153	1.25591	24.1993	3.16451				-78.2157	-5.70381									-116.285	27.2621			-78.2157	-28.0108
		5.01707	36.8314		5.01707	78.761																		3771.59	1.08425	-5.07088	19.4771	0.73281				-78.3385	33.7603									-116.058	27.2621			-78.3385	14.4038
		5.03418	37.0354		5.03418	79.264																		3771.12	3.63014	-7.01415	17.2272	4.62154				-78.4613	36.5703									-115.831	27.2621			-78.4613	21.1099
		5.04786	38.02		5.04786	77.11																		3770.65	6.3412	-3.90706	17.5924	8.12156				-78.5842	-0.74894									-115.604	27.2621			-78.5842	-6.67825
		5.06497	36.5709		5.06497	81.798																		3770.18	8.04852	-0.44046	17.6116	4.97068				-78.707	-29.1755									-115.377	27.2622			-78.707	-23.1186
		5.07865	36.5395		5.07865	87.3																		3769.72	9.18188	-0.69201	15.2872	-0.25297				-78.8298	-14.3788									-115.15	27.2623			-78.8298	-6.59456
		5.09576	39.4441		5.09576	85.221																		3769.25	7.51307	-3.91336	11.04	-0.26396				-78.9527	22.3305									-114.923	27.2625			-78.9527	15.6684
		5.10944	39.02		5.10944	83.658																		3768.78	1.12428	-5.39927	7.96735	2.79445				-79.0755	39.6964									-114.697	27.2628			-79.0755	13.3665
		5.12655	39.3473		5.12655	81.51																		3768.31	-5.15018	-0.91454	9.26313	2.17375				-79.1983	26.1801									-114.47	27.2634			-79.1983	-4.34803
		5.14024	37.3805		5.14024	86.506																		3767.84	-3.40067	8.16542	13.748	-1.11322				-79.3211	-0.03628									-114.243	27.2646			-79.3211	-7.71023
		5.15392	37.4932		5.15392	86.164																		3767.38	5.90102	14.24	16.7535	-0.44893				-79.444	-17.8581									-114.016	27.2668			-79.444	8.82016
		5.17103	38.4459		5.17103	86.411																		3766.91	12.5106	11.0467	16.5845	4.26542				-79.5668	-12.413									-113.789	27.2708			-79.5668	22.075
		5.18472	38.7527		5.18472	83.33																		3766.44	9.31595	2.26274	15.9396	6.36375				-79.6896	22.9312									-113.562	27.278			-79.6896	16.0445
		5.20183	38.8736		5.20183	80.363																		3765.97	1.40862	-1.53102	15.8124	3.92043				-79.8125	71.0399									-113.335	27.2904			-79.8125	1.23638
		5.21552	34.9591		5.21552	86.948																		3765.5	-1.50938	3.95973	13.7104	2.40997				-79.9353	91.6942									-113.108	27.3116			-79.9353	-6.76447
		5.23263	38.7109		5.23263	82.764																		3765.03	2.32255	11.2318	10.0655	4.66872				-80.0581	63.577									-112.881	27.3473			-80.0581	-10.3945
		5.24631	37.8273		5.24631	80.885																		3764.57	6.46151	11.6922	9.89777	6.46246				-80.181	17.6752									-112.655	27.4061			-80.181	-18.9365
		5.26	40.0305		5.26	86.389																		3764.1	6.17135	7.00653	14.4563	4.61711				-80.3038	2.83517									-112.428	27.5011			-80.3038	-25.6131
		5.27711	37.7309		5.27711	82.412																		3763.63	3.62763	4.4971	17.3131	2.4187				-80.4266	23.0957									-112.201	27.6515			-80.4266	-14.1415
		5.2908	38.57		5.2908	82.275																		3763.16	3.38363	5.10245	13.4163	3.32774				-80.5495	38.9188									-111.974	27.8852			-80.5495	13.5392
		5.30792	37.7436		5.30792	80.63																		3762.69	6.36659	3.45018	6.91201	5.08087				-80.6723	30.5123									-111.747	28.2411			-80.6723	33.6889
		5.3216	38.9459		5.3216	87.962																		3762.22	9.51398	-1.32584	5.04939	4.14473				-80.7951	23.7736									-111.52	28.7727			-80.7951	30.521
		5.33872	37.1746		5.33872	86.016																		3761.76	9.6742	-3.21695	8.31713	1.65224				-80.9179	40.0298									-111.293	29.5508			-80.9179	15.4894
		5.35241	39.0409		5.35241	86.562																		3761.29	7.06208	0.43365	11.1911	0.80528				-81.0408	55.0243									-111.066	30.6673			-81.0408	7.5108
		5.36952	41.3327		5.36952	80.153																		3760.82	5.16357	3.9906	9.71148	1.67004				-81.1636	36.4405									-110.84	32.2371			-81.1636	6.28007
		5.38321	39.29		5.38321	86.638																		3760.35	6.84796	2.91277	4.93007	2.39341				-81.2864	-1.33361									-110.613	34.3997			-81.2864	0.2824
		5.3969	37.6686		5.3969	79.584																		3759.88	10.5647	1.62263	1.4679	2.97272				-81.4093	-15.4625									-110.386	37.3177			-81.4093	-6.66475
		5.41402	36.0732		5.41402	87.674																		3759.41	11.8942	5.89967	4.49123	4.14183				-81.5321	3.23688									-110.159	41.1734			-81.5321	2.24234
		5.42771	38.9623		5.42771	79.691																		3758.95	9.31408	12.1224	14.6299	4.61816				-81.6549	22.5923									-109.932	46.1608			-81.6549	26.4525
		5.44483	37.6586		5.44483	87.152																		3758.48	6.13229	11.821	24.7371	3.12199				-81.7778	22.1118									-109.705	52.4738			-81.7778	40.8229
		5.45852	36.9777		5.45852	85.911																		3758.01	5.3504	4.78299	26.081	1.57853				-81.9006	17.904									-109.478	60.2896			-81.9006	29.0896
		5.47563	39.6955		5.47563	82.55																		3757.54	5.30374	-0.49498	18.728	2.60606				-82.0234	26.4035									-109.251	69.7491			-82.0234	8.24541
		5.48933	38.56		5.48933	82.948																		3757.07	3.17625	0.56489	10.8815	4.72833				-82.1462	36.4248									-109.024	80.9338			-82.1462	3.64048
		5.50644	42.1082		5.50644	82.165																		3756.61	0.66513	3.49592	7.50628	3.86112				-82.2691	34.6874									-108.798	93.8427			-82.2691	11.695
		5.52014	40.5336		5.52014	87.909																		3756.14	1.97814	3.99384	5.77244	-0.4314				-82.3919	31.6895									-108.571	108.371			-82.3919	9.04568
		5.53383	41.1323		5.53383	82.145																		3755.67	6.71585	4.36346	2.53783	-3.71676				-82.5147	38.844									-108.344	124.293			-82.5147	-5.82003
		5.55095	40.4032		5.55095	84.671																		3755.2	9.22872	6.99666	-0.76307	-2.72477				-82.6376	41.8199									-108.117	141.259			-82.6376	-5.97293
		5.56465	38.965		5.56465	90.61																		3754.73	6.37011	8.54315	-2.46524	0.29677				-82.7604	25.1665									-107.89	158.792			-82.7604	21.9698
		5.58176	39.81		5.58176	86.419																		3754.26	2.12866	6.13091	-3.14017	1.02604				-82.8832	7.19165									-107.663	176.313			-82.8832	52.3525
		5.59546	39.6446		5.59546	90.887																		3753.8	1.92949	3.5105	-1.94335	-1.13611				-83.0061	15.6992									-107.436	193.167			-83.0061	53.5851
		5.61258	42.5986		5.61258	89.179																		3753.33	4.95656	4.42162	2.9739	-2.99856				-83.1289	36.4957									-107.209	208.668			-83.1289	31.0415
		5.62628	40.1377		5.62628	84.154																		3752.86	5.69092	4.99702	9.15519	-2.39941				-83.2517	25.6384									-106.983	222.155			-83.2517	15.4095
		5.63997	40.175		5.63997	84.203																		3752.39	2.05898	0.76315	11.6449	-0.65769				-83.3746	-21.2767									-106.756	233.048			-83.3746	16.7927
		5.65709	41.8655		5.65709	83.966																		3751.92	-1.7138	-3.05852	10.5097	0.07975				-83.4974	-50.9661									-106.529	240.909			-83.4974	15.8173
		5.67079	40.0759		5.67079	91.421																		3751.45	-1.0837	1.7533	9.16055	-0.15021				-83.6202	-23.5661									-106.302	245.49			-83.6202	1.38311
		5.68791	40.2382		5.68791	89.63																		3750.99	2.99935	11.5175	6.05268	-0.09111				-83.743	28.8996									-106.075	246.781			-83.743	-8.87738
		5.70161	42.42		5.70161	86.663																		3750.52	6.07433	13.7317	-2.09668	0.10396				-83.8659	44.9109									-105.848	245.024			-83.8659	1.73461
		5.71873	40.9646		5.71873	89.584																		3750.05	6.0196	5.84323	-9.31693	-0.69346				-83.9887	14.8842									-105.621	240.725			-83.9887	18.9694
		5.73243	43.24		5.73243	86.06																		3749.58	4.62959	-0.53055	-4.99228	-1.70017				-84.1115	-14.2753									-105.394	234.632			-84.1115	17.4818
		5.74955	41.7786		5.74955	91.846																		3749.11	4.28072	2.29706	8.82455	-0.12205				-84.2344	-8.57732									-105.167	227.704			-84.2344	0.18004
		5.76325	41.8995		5.76325	84.982																		3748.64	5.38686	6.87859	17.6634	4.74036				-84.3572	14.5842									-104.941	221.059			-84.3572	-4.79263
		5.77695	40.8818		5.77695	88.09																		3748.18	7.12149	4.17883	15.3832	8.87469				-84.48	22.8318									-104.714	215.907			-84.48	14.8531
		5.79408	44.3159		5.79408	87.76																		3747.71	8.61358	-1.27349	11.3228	7.34491				-84.6029	13.3675									-104.487	213.479			-84.6029	38.2034
		5.80778	44.8741		5.80778	85.844																		3747.24	8.95378	0.58605	12.4878	0.54228				-84.7257	5.84582									-104.26	214.954			-84.7257	40.7128
		5.8249	47.105		5.8249	92.058																		3746.77	7.63346	8.50477	13.0943	-5.54443				-84.8485	10.9626									-104.033	221.38			-84.8485	24.5668
		5.8386	48.1		5.8386	94.931																		3746.3	5.59278	11.9961	8.55216	-6.17596				-84.9713	23.9413									-103.806	233.603			-84.9713	9.41669
		5.85573	48.57		5.85573	91.761																		3745.84	4.55172	7.64812	5.4647	-3.17558				-85.0942	37.5526									-103.579	252.2			-85.0942	5.01764
		5.86943	48.9291		5.86943	84.086																		3745.37	4.84407	2.97998	8.5393	-1.69625				-85.217	46.0933									-103.352	277.427			-85.217	6.05674
		5.88656	49.8932		5.88656	89.671																		3744.9	5.16567	3.68049	10.5322	-3.00358				-85.3398	44.5275									-103.126	309.175			-85.3398	7.01003
		5.90026	51.7105		5.90026	93.024																		3744.43	4.72157	5.97231	5.57303	-3.36302				-85.4627	37.1367									-102.899	346.944			-85.4627	8.3171
		5.91396	51.4991		5.91396	96.105																		3743.96	4.06668	4.4113	0.56769	-0.31278				-85.5855	39.5037									-102.672	389.839			-85.5855	10.1472
		5.93109	52.6232		5.93109	91.913																		3743.49	3.54602	0.57549	2.13029	3.24205				-85.7083	58.0589									-102.445	436.585			-85.7083	12.0836
		5.9448	55.2877		5.9448	97.199																		3743.03	2.89754	-0.21444	3.531	3.37429				-85.8312	74.8015									-102.218	485.574			-85.8312	18.3355
		5.96193	57.2036		5.96193	90.359																		3742.56	3.01037	2.88263	-2.58919	1.12398				-85.954	68.6866									-101.991	534.933			-85.954	31.4798
		5.97563	56.015		5.97563	95.229																		3742.09	5.69667	5.36195	-8.60116	0.59562				-86.0768	47.1639									-101.764	582.626			-86.0768	40.696
		5.99276	60.0786		5.99276	97.943																		3741.62	10.3565	3.68868	-3.35361	2.20728				-86.1997	37.1643									-101.537	626.562			-86.1997	30.4913
		6.00646	63.1614		6.00646	96.341																		3741.15	13.0557	-0.19723	8.32005	2.26506				-86.3225	45.6028									-101.311	664.736			-86.3225	6.26847
		6.02017	65.8259		6.02017	96.865																		3740.68	10.8877	-1.34519	12.2415	-0.25134				-86.4453	50.5754									-101.084	695.365			-86.4453	-3.51377
		6.0373	71.5896		6.0373	100.415																		3740.22	5.79743	1.99859	6.04449	-1.27785				-86.5681	37.6096									-100.857	717.014			-86.5681	17.1102
		6.05101	77.8891		6.05101	100.507																		3739.75	2.31991	5.97312	-0.09296	1.60252				-86.691	23.2698									-100.63	728.716			-86.691	44.3188
		6.06814	94.9609		6.06814	107.026																		3739.28	2.64099	6.03569	-0.49468	4.36796				-86.8138	29.202									-100.403	730.055			-86.8138	40.1364
		6.08185	118.102		6.08185	109.601																		3738.81	5.1272	3.09623	1.26232	2.54274				-86.9366	49.4442									-100.176	721.213			-86.9366	2.58095
		6.09898	150.601		6.09898	124.86																		3738.34	6.38861	1.89462	2.89447	-1.28351				-87.0595	62.2166									-99.9492	702.983			-87.0595	-27.9801
		6.11269	211.716		6.11269	141.32																		3737.87	3.93354	3.70969	6.67167	-1.17855				-87.1823	63.9498									-99.7223	676.725			-87.1823	-17.0765
		6.12982	314.559		6.12982	182.781																		3737.41	-1.2529	4.76374	11.8024	2.71375				-87.3051	70.7688									-99.4954	644.297			-87.3051	25.1709
		6.14353	488.619		6.14353	270.815																		3736.94	-3.97938	2.70716	13.0643	4.49776				-87.428	89.8529									-99.2686	607.939			-87.428	63.3516
		6.15724	781.222		6.15724	438.777																		3736.47	0.43851	0.18883	8.26669	2.15855				-87.5508	109.643									-99.0417	570.134			-87.5508	81.2611
		6.17437	1194.45		6.17437	731.252																		3736	9.40496	0.0429	0.99893	0.62484				-87.6736	120.015									-98.8148	533.459			-87.6736	90.6435
		6.18808	1622.02		6.18808	1142.4																		3735.53	14.467	1.3071	-3.81339	3.39394				-87.7964	123.659									-98.5879	500.416			-87.7964	102.422
		6.20522	1838.43		6.20522	1515.91																		3735.06	11.5425	2.52204	-3.04301	6.76272				-87.9193	122.769									-98.361	473.28			-87.9193	110.623
		6.21893	1700.38		6.21893	1616.86																		3734.6	5.74166	4.54833	3.29203	5.93974				-88.0421	112.575									-98.1342	453.947			-88.0421	109.975
		6.23606	1312.63		6.23606	1379.36																		3734.13	3.1438	7.0845	9.91843	2.57259				-88.1649	97.0443									-97.9073	443.81			-88.1649	111.804
		6.24977	865.627		6.24977	950.941																		3733.66	2.58851	6.95338	9.71196	1.60938				-88.2878	93.9362									-97.6804	443.661			-88.2878	129.028
		6.26691	539.846		6.26691	580.349																		3733.19	0.41886	3.55534	3.3158	3.38161				-88.4106	109.976									-97.4535	453.624			-88.4106	154.862
		6.28062	324.599		6.28062	337.558																		3732.72	-1.23436	1.57133	0.16864	3.82147				-88.5334	124.826									-97.2266	473.127			-88.5334	172.069
		6.29434	211.78		6.29434	212.301																		3732.26	2.04192	4.01548	5.6417	1.57359				-88.6563	118.834									-96.9997	500.921			-88.6563	180.366
		6.31147	142.057		6.31147	151.549																		3731.79	7.94132	6.92879	13.358	0.07554				-88.7791	107.471									-96.7729	535.145			-88.7791	198.364
		6.32519	109.052		6.32519	126.692																		3731.32	9.8876	5.64772	15.0744	1.82835				-88.9019	123.876									-96.546	573.433			-88.9019	234.302
		6.34233	84.5768		6.34233	107.179																		3730.85	7.60154	2.05063	11.1751	4.40676				-89.0248	167.909									-96.3191	613.067			-89.0248	268.975
		6.35604	71.8964		6.35604	103.63																		3730.38	7.2055	0.37565	6.04588	4.08101				-89.1476	198.97									-96.0922	651.166			-89.1476	277.804
		6.37318	62.5314		6.37318	91.726																		3729.91	10.1977	0.12316	0.95455	1.04633				-89.2704	190.033									-95.8653	684.889			-89.2704	261.387
		6.3869	57.8541		6.3869	91.206																		3729.45	10.5083	-0.90858	-2.10329	-1.31256				-89.3932	166.613									-95.6385	711.65			-89.3932	242.153
		6.40061	53.0627		6.40061	91.849																		3728.98	5.18616	-0.56217	2.17348	-1.40293				-89.5161	172.011									-95.4116	729.311			-89.5161	234.914
		6.41775	51.2886		6.41775	91.388																		3728.51	0.57951	3.76087	13.376	-1.23413				-89.6389	207.41									-95.1847	736.35			-89.6389	233.84
		6.43147	47.4414		6.43147	89.939																		3728.04	3.17018	8.21684	21.332	-2.69389				-89.7617	231.926									-94.9578	731.967			-89.7617	228.314
		6.44861	47.8205		6.44861	86.372																		3727.57	9.66519	6.92708	18.8561	-3.96641				-89.8846	219.687									-94.7309	716.139			-89.8846	217.277
		6.46233	46.5441		6.46233	86.857																		3727.1	11.8657	1.40153	11.3306	-1.80713				-90.0074	190.854									-94.504	689.599			-90.0074	202.24
		6.47947	41.7027		6.47947	82.056																		3726.64	8.33179	-1.35787	6.4934	3.07945				-90.1302	176.897									-94.2772	653.756			-90.1302	179.28
		6.49319	44.2323		6.49319	86.206																		3726.17	5.57033	1.11244	3.29813	5.81319				-90.2531	176.87									-94.0503	610.552			-90.2531	149.827
		6.51033	43.4877		6.51033	89.724																		3725.7	8.34676	4.95033	-1.05059	3.81856				-90.3759	168.055									-93.8234	562.289			-90.3759	130.605
		6.52405	42.4814		6.52405	89.149																		3725.23	13.5942	6.94967	-2.55812	0.85834				-90.4987	149.022									-93.5965	511.426			-90.4987	136.316
		6.53777	42.0632		6.53777	86.387																		3724.76	15.505	7.15767	1.23641	1.74349				-90.6215	146.824									-93.3696	460.382			-90.6215	153.742
		6.55492	41.9896		6.55492	83.822																		3724.29	13.8127	5.6044	3.61494	5.01066				-90.7444	177.133									-93.1428	411.356			-90.7444	150.251
		6.56863	41.88		6.56863	85.488																		3723.83	13.6045	2.38344	0.18501	5.10628				-90.8672	217.028									-92.9159	366.18			-90.8672	114.418
		6.58578	40.7359		6.58578	87.496																		3723.36	16.5514	0.0675	-1.08223	1.21252				-90.99	231.266									-92.689	326.221			-90.99	74.4009
		6.5995	40.4259		6.5995	85.534																		3722.89	16.3083	0.7085	6.63374	-1.23147				-91.1129	215.469									-92.4621	292.324			-91.1129	64.6997
		6.61665	41.3832		6.61665	82.826																		3722.42	7.20174	1.80887	14.4496	0.93213				-91.2357	196.635									-92.2352	264.812			-91.2357	84.1526
		6.63037	40.5314		6.63037	82.411																		3721.95	-4.56004	0.26884	10.7274	3.5708				-91.3585	192.987									-92.0083	243.521			-91.3585	101.585
		6.64752	38.9359		6.64752	84.172																		3721.49	-6.19702	-1.98891	0.83269	1.9164				-91.4814	191.427									-91.7815	227.877			-91.4814	98.78
		6.66124	39.0523		6.66124	88.976																		3721.02	3.531	-1.7644	-1.47724	-1.79875				-91.6042	173.369									-91.5546	216.991			-91.6042	90.7601
		6.67496	41.4145		6.67496	85.516																		3720.55	10.6848	-0.90194	3.6536	-1.80973				-91.727	149.802									-91.3277	209.77			-91.727	100.312
		6.69211	37.7154		6.69211	84.105																		3720.08	5.9965	-2.57908	5.03876	2.50006				-91.8499	153.107									-91.1008	205.034			-91.8499	127.789
		6.70583	41.4877		6.70583	84.426																		3719.61	-0.99031	-4.53789	1.59453	6.25024				-91.9727	194.303									-90.8739	201.622			-91.9727	156.002
		6.72299	37.3632		6.72299	88.17																		3719.14	2.96695	-3.11485	3.12384	6.45986				-92.0955	244.139									-90.647	198.481			-92.0955	175.504
		6.73671	38.7073		6.73671	79.831																		3718.68	13.6811	-0.68593	10.7406	5.03796				-92.2183	265.61									-90.4202	194.742			-92.2183	192.857
		6.75386	38.695		6.75386	80.75																		3718.21	16.7322	-1.18134	13.4606	4.10315				-92.3412	256.698									-90.1933	189.767			-92.3412	217.337
		6.76759	40.62		6.76759	83.473																		3717.74	10.5592	-1.64317	6.90421	2.8182				-92.464	248.997									-89.9664	183.164			-92.464	250.076
		6.78131	38.8418		6.78131	84.629																		3717.27	6.67067	2.60237	0.81818	0.47561				-92.5868	266.625									-89.7395	174.793			-92.5868	286.385
		6.79846	38.8773		6.79846	86.664																		3716.8	8.55133	7.4759	3.3879	-1.01725				-92.7097	299.832									-89.5126	164.732			-92.7097	321.247
		6.81219	39.7396		6.81219	82.338																		3716.33	7.4106	5.33581	9.76488	-0.32635				-92.8325	324.311									-89.2857	153.241			-92.8325	352.714
		6.82934	38.0746		6.82934	84.867																		3715.87	0.98982	-1.41666	11.6167	0.35229				-92.9553	336.099									-89.0589	140.706			-92.9553	386.482
		6.84307	38.3168		6.84307	82.662																		3715.4	-0.63763	-3.16862	9.13544	-1.28505				-93.0782	355.13									-88.832	127.586			-93.0782	435.674
		6.86023	38.4541		6.86023	83.166																		3714.93	6.23558	1.34154	7.72199	-3.02366				-93.201	395.303									-88.6051	114.357			-93.201	507.162
		6.87395	38.7796		6.87395	84.411																		3714.46	10.6156	3.87551	8.46484	-0.80025				-93.3238	442.442									-88.3782	101.466			-93.3238	587.879
		6.89111	37.0204		6.89111	84.532																		3713.99	5.67549	1.28462	7.26998	4.33645				-93.4466	469.357									-88.1513	89.294			-93.4466	654.924
		6.90484	36.9964		6.90484	84.844																		3713.52	1.20578	-0.51103	1.54617	6.14616				-93.5695	469.435									-87.9245	78.1379			-93.5695	701.899
		6.91857	38.6741		6.91857	82.472																		3713.06	6.33349	1.58522	-5.048	1.59243				-93.6923	467.532									-87.6976	68.195			-93.6923	744.267
		6.93572	38.7445		6.93572	80.698																		3712.59	12.8946	3.43913	-5.33116	-4.35504				-93.8151	494.273									-87.4707	59.5673			-93.8151	794.034
		6.94945	38.3		6.94945	81.805																		3712.12	9.14063	3.06007	2.83732	-5.35335				-93.938	552.597									-87.2438	52.2711			-93.938	842.124
		6.96661	34.7909		6.96661	86.417																		3711.65	-0.59043	3.24131	12.1645	-2.3655				-94.0608	614.057									-87.0169	46.2522			-94.0608	876.473
		6.98034	35.8304		6.98034	83.293																		3711.18	-4.07395	3.00153	14.4532	-1.35822				-94.1836	648.497									-86.79	41.4057			-94.1836	904.924
		6.9975	37.4114		6.9975	81.996																		3710.72	-0.65489	-1.91256	11.8553	-3.82229				-94.3065	653.699									-86.5632	37.5942			-94.3065	941.634
		7.01123	36.6932		7.01123	79.287																		3710.25	2.06492	-7.86619	11.8462	-5.13867				-94.4293	653.836									-86.3363	34.6651			-94.4293	976.823
		7.0284	36.1391		7.0284	81.277																		3709.78	4.10373	-5.48748	12.5788	-2.89868				-94.5521	672.701									-86.1094	32.4646			-94.5521	982.975
		7.04213	37.6391		7.04213	80.792																		3709.31	10.2093	3.76362	5.75845	-0.94312				-94.675	713.406									-85.8825	30.8481			-94.675	954.828
		7.05586	36.37		7.05586	82.688																		3708.84	15.9151	6.82949	-5.00497	-2.46098				-94.7978	761.139									-85.6556	29.6864			-94.7978	920.915
		7.07302	37.6241		7.07302	83.923																		3708.37	12.4085	-0.2553	-5.25857	-4.38802				-94.9206	796.592									-85.4288	28.8696			-94.9206	903.815
		7.08675	38.6827		7.08675	86.7																		3707.91	2.99344	-5.14955	5.60617	-2.95166				-95.0434	804.678									-85.2019	28.3076			-95.0434	887.657
		7.10392	37.2054		7.10392	86.584																		3707.44	-0.42036	0.23878	9.31279	-0.41036				-95.1663	781.072									-84.975	27.929			-95.1663	843.761
		7.11765	37.2704		7.11765	82.492																		3706.97	3.83721	6.30946	-1.64546	-0.83386				-95.2891	739.687									-84.7481	27.6793			-95.2891	775.383
		7.13482	36.6277		7.13482	86.057																		3706.5	6.53149	2.83903	-8.76892	-2.55697				-95.4119	707.588									-84.5212	27.5181			-95.4119	712.33
		7.14855	37.6746		7.14855	82.491																		3706.03	5.16935	-3.58142	2.81499	-1.21934				-95.5348	699.766									-84.2943	27.4162			-95.5348	665.585
		7.16228	37.7959		7.16228	84.577																		3705.56	6.85857	-1.79188	18.3356	1.9456				-95.6576	699.566									-84.0675	27.3531			-95.6576	614.135
		7.17945	37.0623		7.17945	80.341																		3705.1	12.2601	4.73328	17.526	1.98511				-95.7804	676.594									-83.8406	27.3148			-95.7804	542.588
		7.19319	39.0777		7.19319	82.896																		3704.63	12.5028	4.99519	8.18826	-0.64484				-95.9033	626.634									-83.6137	27.292			-95.9033	467.229
		7.21036	37.0623		7.21036	88.161																		3704.16	5.88329	-0.6439	10.164	-0.47974				-96.0261	580.325									-83.3868	27.2788			-96.0261	410.319
		7.22409	37.43		7.22409	81.511																		3703.69	2.54757	-2.87908	18.4722	3.04014				-96.1489	564.996									-83.1599	27.2712			-96.1489	367.694
		7.24126	37.8123		7.24126	82.236																		3703.22	6.76025	-0.0417	12.1706	3.94476				-96.2717	571.047									-82.9331	27.267			-96.2717	322.604
		7.255	38.4882		7.255	83.798																		3702.75	8.78774	1.20053	-6.5543	-0.00572				-96.3946	569.633									-82.7062	27.2647			-96.3946	279.664
		7.27217	35.6659		7.27217	76.641																		3702.29	2.31817	-0.9273	-13.4123	-3.04783				-96.5174	553.396									-82.4793	27.2634			-96.5174	260.105
		7.28591	38.0282		7.28591	82.648																		3701.82	-3.1368	-1.68297	-1.92899	-0.86489				-96.6402	539.25									-82.2524	27.2628			-96.6402	265.815
		7.29964	37.8877		7.29964	84.256																		3701.35	2.40392	-0.22333	7.73289	2.49943				-96.7631	533.194									-82.0255	27.2624			-96.7631	272.732
		7.31682	36.1018		7.31682	80.983																		3700.88	12.1061	-0.64154	4.38851	1.71313				-96.8859	517.163									-81.7986	27.2623			-96.8859	265.941
		7.33055	36.9159		7.33055	82.984																		3700.41	12.1853	-2.85704	1.68502	-1.60197				-97.0087	481.263									-81.5718	27.2622			-97.0087	260.443
		7.34773	37.9336		7.34773	86.348																		3699.94	2.075	-2.25785	9.34165	-2.76512				-97.1316	449.292									-81.3449	27.2621			-97.1316	275.123
		7.36147	40.1486		7.36147	84.388																		3699.48	-6.54516	1.25777	14.8029	-1.44373				-97.2544	452.232									-81.118	27.2621			-97.2544	302.392
		7.37864	37.1941		7.37864	82.313																		3699.01	-6.42329	2.61741	7.21078	-0.05676				-97.3772	484.927									-80.8911	27.2621			-97.3772	320.365
		7.39238	38.1141		7.39238	86.594																		3698.54	-0.53159	0.57824	-2.08271	1.1099				-97.5001	509.807									-80.6642	27.2621			-97.5001	325.671
		7.40956	36.4636		7.40956	84.677																		3698.07	5.56077	-0.50871	0.94469	2.1448				-97.6229	502.971									-80.4374	27.2621			-97.6229	335.859
		7.4233	37.1364		7.4233	84.08																		3697.6	8.30304	1.09865	9.73153	0.78487				-97.7457	478.009									-80.2105	27.2621			-97.7457	361.777
		7.43704	37.1314		7.43704	85.361																		3697.14	5.67239	1.78766	9.9108	-3.29043				-97.8685	460.267									-79.9836	27.2621			-97.8685	393.923
		7.45422	37.61		7.45422	86.048																		3696.67	-0.22788	-0.34918	2.779	-5.18563				-97.9914	455.715									-79.7567	27.2621			-97.9914	418.371
		7.46796	38.4305		7.46796	88.656																		3696.2	-2.61564	-1.84137	0.14965	-1.46879				-98.1142	456.607									-79.5298	27.2621			-98.1142	433.495
		7.48514	36.8096		7.48514	86.261																		3695.73	1.04995	0.56552	4.79444	3.34932				-98.237	464.438									-79.3029	27.2621			-98.237	447.054
		7.49888	38.2773		7.49888	88.182																		3695.26	3.39182	4.98132	10.3658	3.12242				-98.3599	489.44									-79.0761	27.2621			-98.3599	466.645
		7.51606	36.8736		7.51606	87.593																		3694.79	-1.57537	6.93976	14.1561	-0.32599				-98.4827	529.767									-78.8492	27.2621			-98.4827	496.503
		7.52981	38.3391		7.52981	87.906																		3694.33	-5.86033	4.29992	17.0228	-0.64233				-98.6055	566.146									-78.6223	27.2621			-98.6055	534.441
		7.54355	37.1232		7.54355	87.395																		3693.86	2.57651	-1.07551	15.6653	2.65094				-98.7284	581.365									-78.3954	27.2621			-98.7284	568.472
		7.56073	35.6873		7.56073	85.585																		3693.39	19.2862	-4.80812	7.12642	4.60008				-98.8512	577.24									-78.1685	27.2621			-98.8512	586.5
		7.57448	38.0241		7.57448	88.317																		3692.92	25.9626	-3.76733	-1.94513	3.94305				-98.974	569.309									-77.9417	27.2621			-98.974	593.738
		7.59166	37.2468		7.59166	88.626																		3692.45	15.95	0.3001	-1.42715	3.98049				-99.0968	570.55									-77.7148	27.2621			-99.0968	608.908
		7.60541	37.1204		7.60541	87.789																		3691.98	4.35825	2.56519	7.64653	4.96798				-99.2197	583.209									-77.4879	27.2621			-99.2197	635.79
		7.62259	36.1577		7.62259	86.204																		3691.52	6.337	1.48197	13.4745	3.45726				-99.3425	601.444									-77.261	27.2621			-99.3425	652.04
		7.63634	38.1377		7.63634	86.347																		3691.05	16.0559	0.1958	9.30743	-0.41736				-99.4653	618.219									-77.0341	27.2621			-99.4653	639.96
		7.65352	39.0159		7.65352	88.608																		3690.58	17.3991	0.47378	1.99175	-2.50069				-99.5882	631.713									-76.8072	27.2621			-99.5882	617.593
		7.66727	36.9545		7.66727	88.4																		3690.11	8.38682	0.0791	2.17264	-2.3088				-99.711	646.562									-76.5804	27.2621			-99.711	619.006
		7.68102	37.3791		7.68102	82.51																		3689.64	2.21351	-1.46731	10.0314	-3.63147				-99.8338	666.915									-76.3535	27.2621			-99.8338	647.221
		7.69821	39.0623		7.69821	86.132																		3689.17	5.85947	-0.30345	14.7532	-6.09487				-99.9567	688.869									-76.1266	27.2621			-99.9567	669.181
		7.71196	39.1782		7.71196	87.281																		3688.71	10.594	4.6261	8.3779	-4.17991				-100.079	704.448									-75.8997	27.2621			-100.079	661.817
		7.72914	36.7805		7.72914	84.706																		3688.24	7.35671	7.54042	-3.22827	2.58309				-100.202	713.297									-75.6728	27.2621			-100.202	641.224
		7.74289	37.5582		7.74289	88.918																		3687.77	1.00608	4.12341	-7.44123	6.43772				-100.325	724.107									-75.4459	27.2621			-100.325	634.59
		7.76008	38.2745		7.76008	85.159																		3687.3	1.41033	-1.24362	-1.80487	2.86835				-100.448	741.316									-75.2191	27.2621			-100.448	642.143
		7.77383	37.6195		7.77383	87.188																		3686.83	6.86827	-2.25029	3.17938	-1.8457				-100.571	755.535									-74.9922	27.2621			-100.571	646.193
		7.79102	35.8073		7.79102	87.024																		3686.37	6.55869	0.07288	0.19701	-0.34849				-100.694	751.657									-74.7653	27.2621			-100.694	645.113
		7.80478	37.7546		7.80478	88.343																		3685.9	-2.13567	0.92304	-4.62891	4.30719				-100.816	723.911									-74.5384	27.2621			-100.816	653.787
		7.81853	38.2873		7.81853	89.31																		3685.43	-8.81357	0.0469	-3.15536	3.8716				-100.939	680.979									-74.3115	27.2621			-100.939	672.627
		7.83572	38.6095		7.83572	85.632																		3684.96	-5.0844	-0.0384	1.8658	-2.1736				-101.062	641.323									-74.0847	27.2621			-101.062	680.146
		7.84947	37.3582		7.84947	85.484																		3684.49	3.85398	-0.00332	3.6862	-6.2467				-101.185	625.447									-73.8578	27.2621			-101.185	662.127
		7.86667	35.9273		7.86667	83.869																		3684.02	7.81364	-1.13532	3.40027	-3.82367				-101.308	643.322									-73.6309	27.2621			-101.308	629.179
		7.88042	37.4218		7.88042	83.011																		3683.56	5.50521	-0.74951	4.70869	1.4726				-101.431	680.719									-73.404	27.2621			-101.431	596.455
		7.89761	39.4004		7.89761	83.883																		3683.09	2.87125	2.95767	4.40299	4.19185				-101.553	704.403									-73.1771	27.2621			-101.553	563.223
		7.91137	38.1982		7.91137	82.427																		3682.62	1.91656	5.59592	-0.07263	3.45152				-101.676	692.593									-72.9502	27.2621			-101.676	525.833
		7.92513	37.5855		7.92513	85.425																		3682.15	-0.09161	3.50948	-0.98369	1.80263				-101.799	657.646									-72.7234	27.2621			-101.799	495.549
		7.94232	38.2559		7.94232	80.442																		3681.68	-1.96737	1.56803	7.71759	1.09637				-101.922	627.514									-72.4965	27.2621			-101.922	482.999
		7.95608	37.0327		7.95608	86.41																		3681.21	1.1937	5.39111	15.6278	1.10484				-102.045	608.449									-72.2696	27.2621			-102.045	472.21
		7.97328	36.6127		7.97328	83.622																		3680.75	7.71222	9.9925	9.66165	0.8198				-102.168	582.369									-72.0427	27.2621			-102.168	432.811
		7.98703	36.2077		7.98703	88.341																		3680.28	8.62453	6.57276	-2.88038	0.19881				-102.29	540.746									-71.8158	27.2621			-102.29	360.079
		8.00423	37.0032		8.00423	83.341																		3679.81	1.63793	-2.10952	-3.93725	0.57914				-102.413	498.709									-71.589	27.2621			-102.413	283.962
		8.01799	36.5432		8.01799	82.438																		3679.34	-2.64208	-4.70983	5.99339	2.67887				-102.536	465.674									-71.3621	27.2621			-102.536	232.219
		8.03519	37.2182		8.03519	82.932																		3678.87	4.38123	1.0167	9.17515	4.48621				-102.659	424.342									-71.1352	27.2621			-102.659	200.99
		8.04895	37.5173		8.04895	86.642																		3678.4	14.7025	5.33646	0.85916	3.27718				-102.782	360.789									-70.9083	27.2621			-102.782	171.444
		8.06271	40.9636		8.06271	84.5																		3677.94	13.8188	2.84727	-4.18338	0.06897				-102.905	300.286									-70.6814	27.2621			-102.905	140.401
		8.07991	38.0518		8.07991	83.366																		3677.47	2.15608	0.01142	1.35277	-0.84729				-103.027	282.82									-70.4545	27.2621			-103.027	118.675
		8.09367	37.8877		8.09367	81.852																		3677	-4.78678	2.32349	6.11612	2.02761				-103.15	305.116									-70.2277	27.2621			-103.15	107.95
		8.11087	36.9896		8.11087	84.711																		3676.53	1.51193	4.40086	2.68284	4.95915				-103.273	317.79									-70.0008	27.2621			-103.273	97.9878
		8.12464	38.1118		8.12464	83.119																		3676.06	11.3142	-0.4012	0.15482	4.49414				-103.396	288.638									-69.7739	27.2621			-103.396	85.7116
		8.14184	37.4327		8.14184	83.107																		3675.6	12.1268	-7.96517	4.65219	2.30029				-103.519	241.214									-69.547	27.2621			-103.519	80.365
		8.1556	37.3018		8.1556	88.159																		3675.13	6.2764	-8.79221	6.89335	1.91842				-103.642	214.554									-69.3201	27.2621			-103.642	85.7575
		8.17281	36.0191		8.17281	80.762																		3674.66	4.53326	-1.50022	1.08885	3.44539				-103.764	209.866									-69.0933	27.2621			-103.764	91.3293
		8.18657	35.3818		8.18657	85.053																		3674.19	7.84435	5.83927	-1.69798	4.49799				-103.887	203.303									-68.8664	27.2621			-103.887	88.4199
		8.20034	37.9127		8.20034	83.953																		3673.72	6.35813	6.36562	7.04472	4.28459				-104.01	193.413									-68.6395	27.2621			-104.01	84.9258
		8.21754	36.505		8.21754	83.145																		3673.25	-3.60794	1.31605	16.2456	3.62986				-104.133	200.318									-68.4126	27.2621			-104.133	94.0187
		8.23131	36.6604		8.23131	84.899																		3672.79	-11.8264	-3.55867	13.0519	2.70927				-104.256	222.311									-68.1857	27.2621			-104.256	115.178
		8.24851	36.7068		8.24851	85.1																		3672.32	-7.82183	-4.68772	4.44903	1.65334				-104.379	231.038									-67.9588	27.2621			-104.379	137.074
		8.26228	37.5909		8.26228	80.093																		3671.85	4.36635	-2.67031	4.60528	1.78497				-104.501	219.355									-67.732	27.2621			-104.501	155.21
		8.27949	38.2382		8.27949	80.54																		3671.38	11.2791	0.40624	11.0563	3.54934				-104.624	219.954									-67.5051	27.2621			-104.624	174.568
		8.29326	36.3477		8.29326	80.873																		3670.91	6.6845	3.42553	10.6313	4.90468				-104.747	255.049									-67.2782	27.2621			-104.747	194.321
		8.30703	36.6164		8.30703	84.132																		3670.44	-2.83436	5.44046	2.14538	4.3878				-104.87	293.904									-67.0513	27.2621			-104.87	202.004
		8.32424	35.9236		8.32424	86.637																		3669.98	-7.69162	4.4978	-3.13496	3.80459				-104.993	290.881									-66.8244	27.2621			-104.993	189.427
		8.338	37.8318		8.338	81.791																		3669.51	-4.92423	0.32229	0.12778	5.01105				-105.116	250.611									-66.5976	27.2621			-105.116	167.627
		8.35522	36.7991		8.35522	88.266																		3669.04	2.4334	-2.75948	6.30153	6.18868				-105.238	221.081									-66.3707	27.2621			-105.238	157.838
		8.36899	37.7968		8.36899	86.637																		3668.57	10.0243	-0.38648	9.64874	4.72585				-105.361	226.46									-66.1438	27.2621			-105.361	168.887
		8.3862	38.3145		8.3862	84.573																		3668.1	13.716	3.95581	8.94182	1.89203				-105.484	242.822									-65.9169	27.2621			-105.484	189.011
		8.39997	35.955		8.39997	86.871																		3667.63	10.8734	2.07853	3.82714	0.96075				-105.607	247.217									-65.69	27.2621			-105.607	200.111
		8.41718	36.3809		8.41718	80.076																		3667.17	4.11712	-5.56052	-3.59042	2.26475				-105.73	254.37									-65.4631	27.2621			-105.73	195.725
		8.43096	37.9409		8.43096	81.341																		3666.7	1.25374	-7.53479	-6.48468	3.74502				-105.853	282.031									-65.2363	27.2621			-105.853	183.625
		8.44473	37.2396		8.44473	84.644																		3666.23	6.97558	2.03985	-1.48786	4.7313				-105.975	307.27									-65.0094	27.2621			-105.975	174.146
		8.46195	37.6923		8.46195	86.604																		3665.76	15.6923	12.3707	4.39928	5.32912				-106.098	292.345									-64.7825	27.2621			-106.098	169.262
		8.47572	34.7645		8.47572	81.942																		3665.29	17.2135	9.99078	3.48031	3.99744				-106.221	244.766									-64.5556	27.2621			-106.221	162.789
		8.49294	37.8873		8.49294	84.036																		3664.82	9.74479	-1.99195	-0.36436	0.34998				-106.344	216.492									-64.3287	27.2621			-106.344	148.829
		8.50671	37.6405		8.50671	84.732																		3664.36	2.48074	-9.14706	1.88809	-1.44942				-106.467	237.275									-64.1019	27.2621			-106.467	128.549
		8.52393	39.0486		8.52393	85.706																		3663.89	3.53322	-6.41444	9.70093	2.30052				-106.59	275.838									-63.875	27.2621			-106.59	109.562
		8.5377	35.4418		8.5377	87.296																		3663.42	9.79942	-1.86597	14.2278	7.52901				-106.712	280.971									-63.6481	27.2621			-106.712	99.938
		8.55492	37.0841		8.55492	83.099																		3662.95	12.4012	-1.276	11.4871	6.54415				-106.835	242.567									-63.4212	27.2621			-106.835	101.65
		8.5687	36.2414		8.5687	81.524																		3662.48	8.74377	-1.22914	5.56488	-0.3714				-106.958	195.194									-63.1943	27.2621			-106.958	106.9
		8.58248	36.7336		8.58248	86.848																		3662.02	4.08739	0.98426	0.85832	-4.39111				-107.081	173.053									-62.9674	27.2621			-107.081	101.228
		8.5997	36.7677		8.5997	81.976																		3661.55	2.83634	1.98811	-1.2741	-0.83258				-107.204	179.574									-62.7406	27.2621			-107.204	75.8495
		8.61348	36.0227		8.61348	82.077																		3661.08	4.08404	0.29827	-0.40415	4.37386				-107.326	196.083									-62.5137	27.2621			-107.326	40.7087
		8.6307	37.2555		8.6307	84.379																		3660.61	5.93323	0.05618	1.93829	4.24064				-107.449	202.08									-62.2868	27.2621			-107.449	20.1673
		8.64448	35.5009		8.64448	87.87																		3660.14	8.21072	2.72447	2.15206	0.66268				-107.572	185.37									-62.0599	27.2621			-107.572	27.9543
		8.6617	36.8691		8.6617	80.522																		3659.67	9.0486	3.56943	0.90328	-0.23031				-107.695	147.272									-61.833	27.2621			-107.695	48.4534
		8.67548	38.3246		8.67548	84.497																		3659.21	4.80873	0.74918	4.45003	1.78487				-107.818	104.934									-61.6062	27.2621			-107.818	52.8563
		8.68926	36.4668		8.68926	85.221																		3658.74	-2.78455	-0.19743	13.4625	1.64445				-107.941	80.3697									-61.3793	27.2621			-107.941	35.05
		8.70649	39.2359		8.70649	85.253																		3658.27	-4.90885	3.95685	17.4968	-2.26278				-108.063	80.8617									-61.1524	27.2621			-108.063	19.1067
		8.72027	35.4332		8.72027	86.768																		3657.8	3.18791	7.38507	9.32691	-5.71549				-108.186	93.8102									-60.9255	27.2621			-108.186	24.2536
		8.7375	35.7736		8.7375	86.601																		3657.33	13.361	4.19967	-2.03391	-5.0092				-108.309	102.919									-60.6986	27.2621			-108.309	35.2636
		8.75128	36.5414		8.75128	86.185																		3656.86	13.9832	-1.98244	-3.51094	-1.38151				-108.432	103.726									-60.4718	27.2621			-108.432	23.5418
		8.76851	38.1073		8.76851	86.488																		3656.4	5.58062	-3.94553	2.53499	1.67806				-108.555	100.862									-60.2449	27.2621			-108.555	-8.55473
		8.78229	38.5273		8.78229	88.173																		3655.93	-0.9662	-1.47942	3.51698	2.50612				-108.678	97.5107									-60.018	27.2621			-108.678	-25.5813
		8.79953	37.9114		8.79953	84.888																		3655.46	-0.57316	0.43664	-2.72776	1.72487				-108.8	93.5022									-59.7911	27.2621			-108.8	-5.87
		8.81331	37.3954		8.81331	86.749																		3654.99	1.06219	0.30375	-6.50879	0.75966				-108.923	89.1588													-108.923	27.9273
		8.8271	38.055		8.8271	83.632																		3654.52	-0.3654	0.42647	-4.2066	0.80621				-109.046	85.0987													-109.046	37.4873
		8.84433	39.0455		8.84433	84.793																		3654.05	-0.72461	1.0044	-3.36548	1.90546				-109.169	81.2582													-109.169	15.3727
		8.85811	35.8177		8.85811	85.695																		3653.59	3.21932	0.04146	-7.9592	2.46755				-109.292	80.6303													-109.292	-12.6032
		8.87535	37.9491		8.87535	83.222																		3653.12	6.43833	-1.94816	-11.2263	0.80922				-109.415	89.193													-109.415	-23.2764
		8.88913	39.3973		8.88913	88.817																		3652.65	4.04121	-2.25769	-7.2787	-2.41233				-109.537	105.113													-109.537	-15.4684
		8.90637	37.9582		8.90637	82.916																		3652.18	-0.14057	-0.64598	0.16387	-4.36235				-109.66	112.258													-109.66	3.93363
		8.92016	36.7414		8.92016	82.585																		3651.71	-0.64558	0.2679	4.88207	-3.29826				-109.783	95.2011													-109.783	31.1037
		8.93739	37.7286		8.93739	83.856																		3651.25	0.05376	-0.90624	5.7305	-0.86823				-109.906	61.4043													-109.906	55.1902
		8.95118	37.3727		8.95118	86.372																		3650.78	-2.72157	-2.80279	3.40791	-0.08211				-110.029	38.3853													-110.029	56.2108
		8.96497	37.4404		8.96497	83.271																		3650.31	-5.74944	-3.54882	-2.55711	-1.3147				-110.152	44.2116													-110.152	28.9548
		8.98221	36.6546		8.98221	85.469																		3649.84	-2.96713	-2.36085	-9.48329	-1.94342				-110.274	67.6169													-110.274	-1.32549
		8.996	35.4177		8.996	83.43																		3649.37	2.9638	0.35449	-10.9404	-0.7159				-110.397	82.4689													-110.397	-4.61068
		9.01324	37.7991		9.01324	82.305																		3648.9	4.27125	2.6436	-4.81428	-0.56535				-110.52	76.5032													-110.52	16.0181
		9.02703	37.1332		9.02703	81.668																		3648.44	1.18733	1.89101	3.1146	-4.47064				-110.643	59.9002													-110.643	28.6884
		9.04427	36.8895		9.04427	87.277																		3647.97	0.9013	-2.02469	6.8062	-9.46088				-110.766	49.5309													-110.766	15.7166
		9.05807	35.1005		9.05807	83.27																		3647.5	4.02595	-5.57892	6.49575	-8.87284				-110.889	51.5753													-110.889	-4.18157
		9.07186	36.2764		9.07186	88.237																		3647.03	3.34906	-5.43883	5.59296	-1.67898				-111.011	58.45													-111.011	-3.85509
		9.0891	38.1727		9.0891	85.283																		3646.56	-2.23943	-2.44333	6.2469	4.78518				-111.134	57.6916													-111.134	14.9708
		9.1029	38.0605		9.1029	84.807																		3646.09	-3.72223	-0.14853	9.4679	4.33423				-111.257	44.2991													-111.257	24.8599
		9.12014	38.5059		9.12014	82.456																		3645.63	3.7544	-0.50726	13.6826	0.26886				-111.38	27.1834													-111.38	8.11973
		9.13394	36.9746		9.13394	88.016																		3645.16	12.0167	-2.68558	12.1628	-0.22119				-111.503	20.6077													-111.503	-22.5114
		9.15118	37.6895		9.15118	85.611																		3644.69	11.3736	-5.24225	-0.03998	3.19381				-111.626	25.9374													-111.626	-39.3265
		9.16498	37.3668		9.16498	78.521																		3644.22	3.89297	-7.51958	-14.2225	4.78288				-111.748	27.7427													-111.748	-28.5705
		9.18223	36.9755		9.18223	84.163																		3643.75	-1.15319	-8.84038	-13.1029	2.62687				-111.871	15.521													-111.871	-2.17373
		9.19603	37.7073		9.19603	82.499																		3643.28	0.24235	-7.78825	6.15505	0.8642				-111.994	2.81177													-111.994	15.1163
		9.20982	36.8918		9.20982	82.731																		3642.82	4.96087	-3.49162	23.3398	1.802				-112.117	10.3936													-112.117	8.97715
		9.22707	37.2591		9.22707	85.999																		3642.35	9.15767	2.04119	19.1745	2.42773				-112.24	31.9424													-112.24	-11.6697
		9.24087	39.0159		9.24087	83.684																		3641.88	10.6433	4.10848	1.01431	0.55577				-112.363	35.4984													-112.363	-24.7202
		9.25812	35.2532		9.25812	84.708																		3641.41	7.88661	0.20761	-7.37985	-1.50016				-112.485	7.37077													-112.485	-18.6252
		9.27192	38.7559		9.27192	85.862																		3640.94	2.05782	-5.28014	1.93355	-1.96084				-112.608	-22.5625													-112.608	-3.51412
		9.28918	37.8655		9.28918	82.294																		3640.48	-1.82175	-4.94466	12.9131	-2.8218				-112.731	-15.8433													-112.731	3.61463
		9.30298	35.7523		9.30298	86.096																		3640.01	-0.18214	1.59633	10.6426	-4.81761				-112.854	24.9132													-112.854	0.09703
		9.32023	38.5441		9.32023	86.543																		3639.54	4.0706	5.96729	0.76396	-4.25441				-112.977	61.2524													-112.977	-2.22041
		9.33403	35.9968		9.33403	82.592																		3639.07	5.29628	2.65828	-2.82249	0.89703				-113.1	68.755													-113.1	5.1555
		9.34784	36.0177		9.34784	88.331																		3638.6	2.43228	-2.64719	1.03142	5.93925				-113.222	58.9675													-113.222	18.1572
		9.36509	36.5591		9.36509	88.568																		3638.13	-0.45936	-2.07543	2.66169	5.33982				-113.345	50.0621													-113.345	28.7574
		9.3789	37.355		9.3789	82.489																		3637.67	0.23773	1.79046	-1.03289	0.74276				-113.468	40.7911													-113.468	33.3915
		9.39615	38.0314		9.39615	89.363																		3637.2	3.97386	0.70567	-3.02113	-1.68018				-113.591	25.2225													-113.591	30.2669
		9.40996	36.0468		9.40996	83.717																		3636.73	7.00524	-4.64555	0.38049	0.17017				-113.714	11.3901													-113.714	17.9044
		9.42722	37.2414		9.42722	83.898																		3636.26	5.85833	-5.2148	3.04656	2.86723				-113.837	5.82328													-113.837	2.06549
		9.44102	37.3082		9.44102	85.531																		3635.79	1.09103	1.26158	-0.21105	3.22803				-113.959	-3.81197													-113.959	-4.48886
		9.45483	37.3686		9.45483	84.172																		3635.32	-2.25818	6.30469	-4.22634	1.41998				-114.082	-25.3456													-114.082	2.29166
		9.47209	34.985		9.47209	83.531																		3634.86	-0.31747	4.25436	-0.93866	-0.91616				-114.205	-32.8781													-114.205	8.88117
		9.4859	38.0491		9.4859	83.759																		3634.39	3.84544	-0.23467	8.0191	-2.24042				-114.328	5.41759													-114.328	1.50326
		9.50316	36.3141		9.50316	82.541																		3633.92	3.7542	-2.09747	12.8152	-1.46859				-114.451	69.2191													-114.451	-12.5089
		9.51697	37.6782		9.51697	83.267																		3633.45	-1.22087	-3.58813	8.32393	0.54336				-114.573	92.2163													-114.573	-13.8793
		9.53423	37.3768		9.53423	84.176																		3632.98	-4.87099	-6.79123	-0.19985	0.92021				-114.696	43.6879													-114.696	-0.50334
		9.54805	38.835		9.54805	85.215																		3632.51	-3.20237	-7.60628	-5.25151	-1.42987				-114.819	-24.7106													-114.819	8.1353
		9.56531	37.3541		9.56531	84.605																		3632.05	0.65456	-4.09225	-6.31247	-3.58915				-114.942	-40.2807													-114.942	0.13085
		9.57912	37.8182		9.57912	84.343																		3631.58	2.14254	-2.52482	-8.10089	-2.84007				-115.065	2.35159													-115.065	-10.0998
		9.59293	37.1864		9.59293	86.885																		3631.11	0.78897	-7.03756	-11.9032	-1.01642				-115.188	46.1704													-115.188	-2.939
		9.6102	38.3132		9.6102	88.595																		3630.64	-1.84952	-10.6853	-12.6364	-1.38198				-115.31	52.5701													-115.31	16.959
		9.62401	35.7418		9.62401	85.97																		3630.17	-4.5325	-6.23895	-5.88523	-3.21505				-115.433	37.3496													-115.433	26.6315
		9.64128	37.9605		9.64128	84.455																		3629.7	-4.53449	0.52979	4.48848	-3.44887				-115.556	24.7214													-115.556	16.1283
		9.6551	38.4355		9.6551	85.259																		3629.24	0.81897	-0.75269	9.46477	-2.14789				-115.679	8.69574													-115.679	0.00262
		9.67237	36.6477		9.67237	86.636																		3628.77	8.03709	-8.0325	6.23217	-2.00352				-115.802	-18.7579													-115.802	-3.12925
		9.68618	38.4154		9.68618	84.377																		3628.3	8.80702	-10.1366	2.32112	-3.19291				-115.925	-34.8097													-115.925	8.60114
		9.70345	36.8605		9.70345	86.552																		3627.83	1.25324	-4.74388	5.06247	-3.02948				-116.047	-14.5311													-116.047	22.1746
		9.71727	37.3527		9.71727	85.24																		3627.36	-5.68252	-0.79596	10.7333	-0.61359				-116.17	25.8088													-116.17	23.2858
		9.73109	38.5941		9.73109	85.25																		3626.9	-3.70795	-2.87673	10.4721	1.87445				-116.293	48.9627													-116.293	6.12837
		9.74836	37.8186		9.74836	86.244																		3626.43	3.78931	-4.92806	4.77495	2.50901				-116.416	50.9588													-116.416	-20.9818
		9.76218	38.5509		9.76218	88.283																		3625.96	7.22161	-1.94627	3.17215	1.16718				-116.539	59.0569													-116.539	-37.0727
		9.77945	38.4841		9.77945	85.434																		3625.49	3.40939	2.29364	8.51863	-1.58333				-116.662	77.4332													-116.662	-26.3171
		9.79327	38.9623		9.79327	88.758																		3625.02	-2.46801	2.9658	11.5882	-3.88985				-116.784	75.4778													-116.784	0.51363
		9.81055	38.1159		9.81055	83.843																		3624.55	-4.81927	1.25565	5.81961	-2.23814				-116.907	42.3324													-116.907	13.7728
		9.82437	38.0196		9.82437	84.96																		3624.09	-2.94525	-0.24482	-1.89259	4.01451				-117.03	14.6165													-117.03	2.47266
		9.83819	39.4518		9.83819	84.866																		3623.62	0.01534	-2.02268	-2.35828	8.82054				-117.153	23.4223													-117.153	-8.03225
		9.85547	37.2441		9.85547	83.658																		3623.15	0.44785	-3.79992	1.92843	5.51202				-117.276	43.1765													-117.276	9.49762
		9.86929	37.2591		9.86929	88.059																		3622.68	-2.03513	-2.87231	2.93413	-3.44137				-117.399	29.4908													-117.399	41.3013
		9.88657	38.17		9.88657	83.521																		3622.21	-3.42342	0.06554	0.45774	-8.56976				-117.521	-9.95382													-117.521	45.9794
		9.9004	36.3373		9.9004	86.183																		3621.74	-0.70606	-0.0593	-1.06017	-6.10518				-117.644	-24.6874													-117.644	10.82
		9.91768	38.67		9.91768	87.755																		3621.28	2.16547	-4.13936	-3.31636	-2.24294				-117.767	2.38071													-117.767	-28.2788
		9.9315	40.4845		9.9315	84.321																		3620.81	-0.73654	-6.07349	-9.50352	-2.59302				-117.89	31.3535													-117.89	-33.3322
		9.94879	40.8105		9.94879	81.741																		3620.34	-6.67086	-2.76644	-13.2239	-4.12036				-118.013	27.849													-118.013	-11.8146
		9.96261	38.6604		9.96261	85.286																		3619.87	-6.65452	0.12302	-6.13303	-2.07967				-118.136	9.64342													-118.136	-0.13301
		9.97644	39.1523		9.97644	81.495																		3619.4	0.04646	-2.07382	5.42882	0.82882				-118.258	9.02494													-118.258	-11.6013
		9.99373	41.1105		9.99373	82.715																		3618.93	3.41934	-4.5469	6.73161	-0.99559				-118.381	21.1863													-118.381	-23.586
		10.0076	39.585		10.0076	84.825																		3618.47	-1.68162	-1.56332	-2.19002	-5.69413				-118.504	22.1438													-118.504	-14.8641
		10.0248	40.6809		10.0248	83.984																		3618	-7.42762	2.50695	-5.84882	-5.83405				-118.627	15.837													-118.627	5.96449
		10.0387	43.8364		10.0387	88.591																		3617.53	-6.147	-0.12569	1.60779	-0.2004				-118.75	24.869													-118.75	16.7413
		10.056	43.5577		10.056	89.31																		3617.06	-1.63098	-6.81436	7.86033	3.52096				-118.873	44.0943													-118.873	10.7166
		10.0698	48.8605		10.0698	88.542																		3616.59	0.13249	-7.45196	4.94607	-0.22443				-118.995	43.5055													-118.995	-1.65068
		10.0871	56.3768		10.0871	92.543																		3616.13	1.86774	-0.29808	2.6926	-7.09296				-119.118	19.4016													-119.118	-9.57201
		10.1009	69.9582		10.1009	97.343																		3615.66	7.12249	4.94474	9.24421	-9.65924				-119.241	4.98626													-119.241	-8.88938
		10.1147	100.37		10.1147	107.43																		3615.19	10.0193	1.47327	14.2927	-7.48712				-119.364	18.9541													-119.364	1.082
		10.132	150.924		10.132	136.462																		3614.72	4.21521	-5.46236	6.29416	-5.54539				-119.487	38.0827													-119.487	15.1688
		10.1459	215.205		10.1459	184.313																		3614.25	-4.37936	-7.04641	-6.21107	-5.39056				-119.61	39.6575													-119.61	20.1161
		10.1632	270.713		10.1632	260.588																		3613.78	-5.56127	-2.29178	-7.24361	-3.84373				-119.732	38.983													-119.732	7.57347
		10.177	278.42		10.177	325.474																		3613.32	-0.55743	3.02547	1.56841	0.02079				-119.855	56.0766													-119.855	-10.361
		10.1943	238.225		10.1943	342.242																		3612.85	1.76694	4.44176	5.89229	2.51135				-119.978	71.5966													-119.978	-10.7913
		10.2081	171.988		10.2081	294.54																		3612.38	0.06453	1.83469	2.44863	1.58091				-120.101	55.2725													-120.101	10.8128
		10.222	115.925		10.222	210.675																		3611.91	-0.18794	-2.77265	0.12924	0.26855				-120.224	23.1112													-120.224	31.3499
		10.2393	79.715		10.2393	152.336																		3611.44	0.9322	-6.71277	1.14546	0.91123				-120.347	20.0994													-120.347	26.6294
		10.2531	61.1805		10.2531	120.778																		3610.97	-1.18665	-7.28495	-0.60222	0.61934				-120.469	46.5953													-120.469	-0.41155
		10.2704	50.2627		10.2704	107.869																		3610.51	-4.31978	-3.68511	-3.25555	-3.02765				-120.592	50.6955													-120.592	-25.9624
		10.2842	48.6146		10.2842	95.677																		3610.04	-1.80503	1.7575	2.39235	-5.83118				-120.715	9.93155													-120.715	-33.9101
		10.3015	42.2391		10.3015	87.618																		3609.57	4.38527	5.35457	13.7623	-2.72249				-120.838	-25.2387													-120.838	-27.765
		10.3154	44.2809		10.3154	90.516																		3609.1	5.36512	4.93642	15.6915	2.93003				-120.961	-3.5266													-120.961	-16.499
		10.3327	42.0664		10.3327	87.353																		3608.63	0.29819	1.29294	3.9615	3.19484				-121.084	45.5835													-121.084	-1.35487
		10.3465	40.9286		10.3465	87.265																		3608.16	-2.57336	-2.17779	-6.56163	-2.07428				-121.206	49.969													-121.206	17.8016
		10.3604	40.27		10.3604	87.972																		3607.7	-0.7905	-1.9908	-4.69482	-4.96297				-121.329	-0.5192													-121.329	31.4553
		10.3777	38.7673		10.3777	83.329																		3607.23	-1.14715	1.49319	0.84617	-2.55983				-121.452	-39.9493													-121.452	25.9541
		10.3915	38.395		10.3915	83.791																		3606.76	-5.97862	3.56609	-2.39793	-1.41225				-121.575	-21.9054													-121.575	0.58465
		10.4088	39.95		10.4088	86.4																		3606.29	-8.13013	0.93585	-10.9059	-5.43846				-121.698	19.3069													-121.698	-26.9235
		10.4227	40.115		10.4227	83.226																		3605.82	-3.6275	-3.2053	-13.2227	-8.13652				-121.82	25.9046													-121.82	-35.9031
		10.44	38.8927		10.44	85.83																		3605.36	1.51861	-3.30277	-8.18564	-3.27568				-121.943	-2.48766													-121.943	-23.1761
		10.4538	39.4068		10.4538	83.725																		3604.89	1.96655	0.18795	-3.04682	3.6569				-122.066	-20.7766													-122.066	-5.86316
		10.4711	38.9096		10.4711	80.305																		3604.42	0.73574	1.11038	-0.31781	3.08036				-122.189	-9.80336													-122.189	-2.73984
		10.485	39.3591		10.485	86.252																		3603.95	1.08843	-3.20063	1.84137	-4.06156				-122.312	4.51814													-122.312	-13.9857
		10.4988	40.0664		10.4988	81.727																		3603.48	-0.11689	-7.79674	1.43996	-8.16518				-122.435	-0.61948													-122.435	-22.355
		10.5161	37.3441		10.5161	82.456																		3603.01	-4.83508	-7.11921	-3.53653	-5.23472				-122.557	-13.4243													-122.557	-15.011
		10.53	37.8409		10.53	85.265																		3602.55	-7.5055	-2.14959	-6.9608	-0.78569				-122.68	-12.0939													-122.68	0.63426
		10.5473	39.2609		10.5473	83.757																		3602.08	-3.23511	1.96786	-1.6667	-0.00781				-122.803	5.65685													-122.803	7.75389
		10.5611	39.0332		10.5611	81.93																		3601.61	3.53169	2.29168	7.70534	-1.76099				-122.926	28.8455													-122.926	3.0425
		10.5785	38.395		10.5785	82.674																		3601.14	5.0465	-0.48038	10.1796	-3.14358				-123.049	47.5946													-123.049	-0.97374
		10.5923	37.945		10.5923	83.127																		3600.67	0.77784	-4.19013	5.28281	-3.54295				-123.172	48.7369													-123.172	1.70934
		10.6062	37.3995		10.6062	84.792																		3600.2	-3.53787	-6.26505	2.69507	-2.88076				-123.294	18.2425													-123.294	-2.25099
		10.6235	38.4355		10.6235	81.536																		3599.74	-4.0037	-5.0248	4.98226	-1.0436				-123.417	-32.348													-123.417	-25.4008
		10.6373	36.6245		10.6373	86.896																		3599.27	-1.18932	-2.39704	3.27297	0.14056				-123.54	-58.3021													-123.54	-53.07
		10.6547	39.0509		10.6547	81.831																		3598.8	2.53783	-2.8636	-6.4284	-1.04928				-123.663	-27.3283													-123.663	-53.3937
		10.6685	38.5005		10.6685	86.518																		3598.33	4.51503	-7.11925	-14.3181	-2.34798				-123.786	32.9186													-123.786	-17.7693
		10.6858	37.1754		10.6858	83.958																		3597.86	2.75418	-9.4719	-10.9378	-0.67631				-123.909	60.5378													-123.909	21.8053
		10.6997	38.4568		10.6997	83.913																		3597.39	-1.82926	-4.92039	-1.43821	1.5568				-124.031	35.8873													-124.031	26.4988
		10.717	37.6541		10.717	83.023																		3596.93	-5.71597	3.37343	2.65537	-0.45846				-124.154	5.77591													-124.154	-4.73944
		10.7309	37.6023		10.7309	83.09																		3596.46	-6.46922	7.58891	0.0158	-4.91311				-124.277	18.1298													-124.277	-36.1401
		10.7447	37.2341		10.7447	81.456																		3595.99	-4.33058	4.91485	-1.33211	-4.90094				-124.4	55.5157													-124.4	-38.4188
		10.762	37.6895		10.762	83.54																		3595.52	-0.50254	-0.19088	1.54649	0.04834				-124.523	59.3348													-124.523	-17.9455
		10.7759	38.4068		10.7759	83.675																		3595.05	3.2988	-2.80049	2.49813	1.9692				-124.646	11.1135													-124.646	0.64612
		10.7932	38.5777		10.7932	84.409																		3594.58	4.59648	-2.67735	-2.44642	-3.15094				-124.768	-39.5949													-124.768	7.86205
		10.8071	38.5691		10.8071	84.09																		3594.12	3.17066	-2.27938	-7.90558	-8.51676				-124.891	-36.1882													-124.891	13.8008
		10.8244	37.4359		10.8244	86.554																		3593.65	2.8919	-2.96203	-7.18127	-6.57753				-125.014	16.8941													-125.014	25.2255
		10.8383	37.9623		10.8383	84.297																		3593.18	6.30412	-4.38303	-2.29835	0.21511				-125.137	63.3054													-125.137	32.9753
		10.8556	39.7805		10.8556	82.204																		3592.71	9.69359	-5.57308	-0.72524	4.01499				-125.26	62.1158													-125.26	26.0678
		10.8695	37.4196		10.8695	83.525																		3592.24	8.87079	-5.51199	-4.29306	2.35075				-125.383	27.592													-125.383	8.50671
		10.8833	38.1759		10.8833	82.817																		3591.78	6.6701	-3.89084	-6.97056	-1.03524				-125.505	1.71253													-125.505	-5.71238
		10.9007	38.4154		10.9007	83.575																		3591.31	7.51981	-1.87518	-4.26095	-2.78477				-125.628	3.96644													-125.628	-10.0887
		10.9145	37.8773		10.9145	83.265																		3590.84	7.99462	-1.21735	0.04437	-2.43136				-125.751	18.7134													-125.751	-10.5472
		10.9319	37.2604		10.9319	81.986																		3590.37	2.36778	-2.41837	-0.58881	-0.62004				-125.874	23.6164													-125.874	-13.9349
		10.9457	36.1296		10.9457	85.247																		3589.9	-4.89084	-4.3606	-6.25209	1.10402				-125.997	15.775													-125.997	-18.6362
		10.9631	36.8268		10.9631	86.733																		3589.43	-3.75559	-5.4509	-10.9541	0.56677				-126.12	7.2256													-126.12	-18.625
		10.9769	37.47		10.9769	85.691																		3588.97	4.80526	-4.61945	-10.791	-1.96794				-126.242	5.10624													-126.242	-11.7566
		10.9908	36.2796		10.9908	85.101																		3588.5	9.37098	-2.02696	-7.59282	-3.22323				-126.365	4.90923													-126.365	-0.72474
		11.0081	37.5436		11.0081	81.569																		3588.03	6.0823	0.48232	-4.61687	-1.82931				-126.488	0.61368													-126.488	10.7518
		11.022	39.0823		11.022	81.835																		3587.56	2.88556	0.72151	-2.76406	-0.77523				-126.611	-6.24909													-126.611	18.7416
		11.0393	37.305		11.0393	84.879																		3587.09	3.40969	-1.11937	-1.92071	-2.25389				-126.734	-9.62708													-126.734	18.5139
		11.0532	36.75		11.0532	80.014																		3586.62	1.05266	-2.30281	-2.3396	-3.62174				-126.857	-7.00875													-126.857	8.39085
		11.0706	36.8123		11.0706	82.354																		3586.16	-5.89595	-1.04429	-3.30793	-1.9293				-126.979	-1.7551													-126.979	-5.64449
		11.0844	39.4573		11.0844	84.781																		3585.69	-7.93024	1.31582	-3.49142	0.93597				-127.102	1.58082													-127.102	-13.8237
		11.1018	36.4704		11.1018	80.052																		3585.22	-0.89181	2.73917	-3.52493	1.53292				-127.225	3.09207													-127.225	-12.9269
		11.1156	37.4882		11.1156	83.215																		3584.75	4.86737	3.19625	-4.98701	0.19525				-127.348	8.17187													-127.348	-9.3647
		11.1295	38.1227		11.1295	84.264																		3584.28	1.57946	3.38699	-6.36806	-0.98132				-127.471	20.2304													-127.471	-9.84755
		11.1469	38.1645		11.1469	86.707																		3583.81	-2.58506	2.82221	-4.48399	-2.4256				-127.594	31.9159													-127.594	-12.7148
		11.1607	37.6818		11.1607	81.79																		3583.35	1.14081	1.37991	-0.71681	-4.87518				-127.716	29.1133													-127.716	-12.5743
		11.1781	37.8964		11.1781	83.018																		3582.88	5.60029	0.95263	-0.28006	-5.74618				-127.839	10.1057													-127.839	-10.4977
		11.192	37.1209		11.192	80.064																		3582.41	0.809	2.91754	-3.46184	-2.82939				-127.962	-4.13334													-127.962	-12.6635
		11.2093	36.4932		11.2093	84.784																		3581.94	-6.65169	5.33895	-4.08633	0.62781				-128.085	8.05482													-128.085	-18.4666
		11.2232	37.7568		11.2232	81.933																		3581.47	-3.9491	5.36301	-0.03175	-0.04749				-128.208	35.5057													-128.208	-17.9897
		11.2405	38.9182		11.2405	83.176																		3581.01	5.48032	3.28397	1.68752	-3.4361				-128.33	39.7582													-128.33	-6.66251
		11.2544	37.4464		11.2544	84.952																		3580.54	7.48309	1.5947	-4.24005	-4.12179				-128.453	5.25701													-128.453	3.56545
		11.2683	38.115		11.2683	84.946																		3580.07	1.11686	1.04256	-11.717	-1.34125				-128.576	-31.1867													-128.576	-2.45488
		11.2857	37.8186		11.2857	84.55																		3579.6	-1.24633	0.38418	-11.2907	0.24506				-128.699	-22.8602													-128.699	-19.337
		11.2995	38.4482		11.2995	83.287																		3579.13	3.36084	-0.80045	-3.22805	-1.59739				-128.822	21.4585													-128.822	-22.5224
		11.3169	37.7973		11.3169	83.695																		3578.66	4.12107	-1.82172	4.46402	-3.6886				-128.945	42.7899													-128.945	0.01145
		11.3308	37.6823		11.3308	83.503																		3578.2	-2.81444	-2.70785	7.0394	-3.27039				-129.067	9.28574													-129.067	26.6413
		11.3481	37.44		11.3481	83.862																		3577.73	-6.70775	-3.70049	5.10189	-1.87868				-129.19	-39.5361													-129.19	25.9978
		11.362	36.2464		11.362	83.459																		3577.26	-1.14076	-3.72718	-0.11956	-1.78589				-129.313	-46.1316													-129.313	-0.20501
		11.3759	36.8968		11.3759	88.169																		3576.79	4.89564	-1.99998	-6.0049	-2.64726				-129.436	-11.9679													-129.436	-14.6103
		11.3933	37.75		11.3933	81.203																		3576.32	2.96179	-0.09331	-6.99075	-3.41164				-129.559	9.91727													-129.559	8.04356
		11.4071	36.3164		11.4071	84.848																		3575.85	-0.91738	0.44111	-1.76982	-4.17354				-129.682	-7.67601													-129.682	44.5184
		11.4245	38.4768		11.4245	82.406																		3575.39	1.75676	1.14407	1.89395	-4.49638				-129.804	-31.8541													-129.804	50.8356
		11.4384	39.3096		11.4384	83.064																		3574.92	6.7394	3.7054	-2.10978	-2.86202				-129.927	-22.8177													-129.927	20.3897
		11.4558	37.315		11.4558	81.384																		3574.45	5.21033	5.36073	-7.40827	0.6583				-130.05	9.07309													-130.05	-7.19384
		11.4696	37.435		11.4696	82.072																		3573.98	-0.63566	2.15557	-4.90095	3.71421				-130.173	23.4251													-130.173	-0.27032
		11.487	37.9704		11.487	83.097																		3573.51	-2.16914	-3.53063	1.71537	4.85368				-130.296	9.96473													-130.296	22.8478
		11.5009	38.0241		11.5009	87.559																		3573.04	0.53417	-4.47932	2.40459	4.94305				-130.419	-0.75768													-130.419	22.7561
		11.5148	37.7859		11.5148	82.934																		3572.58	0.2443	0.88664	-1.54656	4.55341				-130.541	15.2419													-130.541	-4.4661
		11.5321	38.9614		11.5321	80.421																		3572.11	-3.13331	5.06521	-0.96487	2.81628				-130.664	43.1545													-130.664	-24.7261
		11.546	37.8968		11.546	82.978																		3571.64	-1.80977	1.73605	2.7865	0.10384				-130.787	53.5384													-130.787	-17.3431
		11.5634	37.6382		11.5634	88.53																		3571.17	5.68314	-5.04686	-0.2989	-1.16237				-130.91	41.4433													-130.91	-1.31385
		11.5773	37.7064		11.5773	85.759																		3570.7	10.3026	-6.53846	-8.5611	-0.19781				-131.033	27.4346													-131.033	-0.17356
		11.5947	39.6441		11.5947	86.854																		3570.24	5.87523	-1.46746	-8.60539	0.32819				-131.156	27.1704													-131.156	-5.21041
		11.6086	37.3659		11.6086	83.083																		3569.77	-1.74805	2.66688	1.16885	-1.63881				-131.278	33.6568													-131.278	4.61301
		11.6259	39.0514		11.6259	83.574																		3569.3	-3.66811	-0.12502	5.73774	-3.93589				-131.401	31.0817													-131.401	21.9288
		11.6398	36.3496		11.6398	83.563																		3568.83	0.06239	-7.37737	-1.27204	-3.26367				-131.524	18.1129													-131.524	19.4283
		11.6537	39.9714		11.6537	85.212																		3568.36	2.73517	-12.4938	-6.0485	-0.28247				-131.647	10.8778													-131.647	-4.2938
		11.6711	37.3304		11.6711	81.746																		3567.89	1.13474	-12.4091	1.53254	1.17362				-131.77	21.4723													-131.77	-17.4609
		11.685	37.8432		11.685	86.171																		3567.43	-2.08355	-8.94156	9.85526	-0.66311				-131.893	38.1759													-131.893	-1.68812
		11.7024	38.5791		11.7024	83.638																		3566.96	-3.91209	-5.06562	5.09569	-3.45365				-132.015	36.6333													-132.015	20.7115
		11.7163	38.0182		11.7163	86.483																		3566.49	-3.88973	-2.70516	-5.76307	-3.96254				-132.138	14.1839													-132.138	22.2852
		11.7337	38.9182		11.7337	80.817																		3566.02	-2.31308	-3.14833	-7.45322	-1.54966				-132.261	0.46797													-132.261	11.1262
		11.7476	39.7364		11.7476	85.736																		3565.55	0.26601	-6.57561	-0.74076	1.77649				-132.384	19.4362													-132.384	11.763
		11.7615	40.1286		11.7615	85.864																		3565.08	1.73689	-10.7387	2.60704	3.58026				-132.507	49.4122													-132.507	20.684
		11.7789	38.7391		11.7789	84.323																		3564.62	-0.01334	-12.4151	0.75992	2.99854				-132.63	45.1665													-132.63	12.35
		11.7927	39.8941		11.7927	84.461																		3564.15	-3.76889	-10.9521	0.49192	1.25916				-132.752	1.84575													-132.752	-14.3021
		11.8101	41.7632		11.8101	85.813																		3563.68	-5.77367	-8.38658	0.6554	0.38837				-132.875	-31.2938													-132.875	-28.5015
		11.824	42.4091		11.824	85.509																		3563.21	-4.34607	-5.62879	-5.63764	1.13092				-132.998	-16.4106													-132.998	-14.4124
		11.8414	43.7677		11.8414	83.888																		3562.74	-1.70085	-1.73589	-14.9324	2.37059				-133.121	19.1764													-133.121	4.60825
		11.8553	46.51		11.8553	90.53																		3562.27	-0.88276	1.56911	-15.7193	2.77285				-133.244	22.7731													-133.244	4.51068
		11.8727	53.0155		11.8727	93.622																		3561.81	-2.62342	-0.92111	-6.59441	2.38538				-133.367	-7.4326													-133.367	-2.70928
		11.8866	65.0341		11.8866	95.897																		3561.34	-5.26506	-10.1139	1.89486	2.21267				-133.489	-24.2651													-133.489	5.24279
		11.9005	85.565		11.9005	102.71																		3560.87	-6.1714	-17.7511	3.92852	2.87221				-133.612	-6.43463													-133.612	18.9596
		11.9179	121.224		11.9179	119.792																		3560.4	-3.58182	-15.5206	3.86504	4.19517				-133.735	11.5237													-133.735	13.2736
		11.9318	163.52		11.9318	157.53																		3559.93	1.1636	-6.90697	4.00944	5.46724				-133.858	-1.5072													-133.858	-5.55186
		11.9492	184.582		11.9492	202.79																		3559.46	4.04393	-2.70137	-0.14347	5.45166				-133.981	-22.8512													-133.981	-5.64245
		11.9631	173.759		11.9631	236.926																		3559	3.13141	-5.60396	-9.26235	3.01715				-134.104	-14.5835													-134.104	16.2703
		11.9805	136.579		11.9805	232.186																		3558.53	1.59204	-7.88124	-15.7242	-1.18996				-134.226	14.9169													-134.226	24.0904
		11.9944	96.3409		11.9944	194.872																		3558.06	2.90151	-5.19384	-14.2144	-4.25476				-134.349	26.3447													-134.349	-0.76771
		12.0118	68.3855		12.0118	145.567																		3557.59	4.7795	-2.84231	-8.7483	-3.55725				-134.472	12.1127													-134.472	-25.8674
		12.0258	54.4482		12.0258	111.779																		3557.12	2.46121	-4.49299	-5.5416	0.07104				-134.595	1.70095													-134.595	-15.6873
		12.0397	45.9586		12.0397	98.267																		3556.66	-3.07503	-4.66415	-5.4555	2.85704				-134.718	6.26647													-134.718	13.7134
		12.0571	43.6864		12.0571	89.221																		3556.19	-5.94984	0.68548	-6.30598	2.1017				-134.841	0.96792													-134.841	20.9962
		12.071	41.4123		12.071	87.679																		3555.72	-4.47482	4.73503	-6.92771	-1.18225				-134.963	-25.1438													-134.963	3.20823
		12.0884	40.7227		12.0884	88.307																		3555.25	-2.96467	0.23936	-6.51964	-4.04163				-135.086	-40.1876													-135.086	-5.82767
		12.1023	38.7623		12.1023	83.762																		3554.78	-3.5135	-7.17508	-4.52458	-5.01306				-135.209	-15.3894													-135.209	5.20354
		12.1197	39.1009		12.1197	84.795																		3554.31	-3.16333	-6.98238	-2.6345	-4.90468				-135.332	27.4332													-135.332	9.64984
		12.1336	39.5364		12.1336	83.636																		3553.85	-1.43397	-0.85542	-3.10435	-4.87834				-135.455	43.9346													-135.455	-5.81624
		12.1475	37.9291		12.1475	82.991																		3553.38	-2.71363	-0.07628	-4.80743	-5.14579				-135.577	25.0576													-135.577	-15.1368
		12.1649	36.01		12.1649	80.838																		3552.91	-7.21979	-7.31794	-4.69945	-5.57107				-135.7	-2.51437													-135.7	1.02691
		12.1789	38.4755		12.1789	80.71																		3552.44	-7.7702	-12.7116	-2.64021	-6.19499				-135.823	-19.5706													-135.823	17.1409
		12.1963	36.7064		12.1963	80.306																		3551.97	-1.46629	-9.39837	-0.98613	-6.61788				-135.946	-24.966													-135.946	2.16908
		12.2102	37.6382		12.2102	81.732																		3551.5	3.22453	-2.5179	-0.59338	-6.04034				-136.069	-12.0847													-136.069	-27.0606
		12.2276	36.3554		12.2276	86.088																		3551.04	-1.11661	0.52219	-1.07	-4.75739				-136.192	26.0483													-136.192	-30.2103
		12.2415	37.3773		12.2415	82.421																		3550.57	-8.25944	-0.12125	-3.19953	-4.42483				-136.314	65.7108													-136.314	-8.11703
		12.2589	37.5545		12.2589	84.176																		3550.1	-7.69782	-1.0157	-7.00422	-5.49978				-136.437	65.876													-136.437	-0.56525
		12.2729	37.6282		12.2729	81.236																		3549.63	-1.1895	-2.42357	-9.4417	-5.56419				-136.56	25.9595													-136.56	-19.8208
		12.2868	37.11		12.2868	82.631																		3549.16	1.06416	-5.77308	-8.16895	-2.40397				-136.683	-4.90978													-136.683	-29.8116
		12.3042	37.5736		12.3042	84.028																		3548.69	-2.62161	-9.05779	-5.40667	1.78432				-136.806	4.12951													-136.806	-5.33101
		12.3181	37.6882		12.3181	81.158																		3548.23	-4.07975	-9.60942	-4.30637	2.25081				-136.929	22.6734													-136.929	26.5917
		12.3355	37.4482		12.3355	83.076																		3547.76	-0.09592	-8.4	-4.31819	-1.56077				-137.051	13.0028													-137.051	29.7356
		12.3495	38.0804		12.3495	81.535																		3547.29	2.83737	-7.97989	-3.81236	-4.2887				-137.174	-5.7285													-137.174	12.9382
		12.3669	38.9746		12.3669	83.398																		3546.82	0.13744	-8.47378	-3.80718	-1.79989				-137.297	7.63284													-137.297	8.21118
		12.3808	37.2027		12.3808	81.533																		3546.35	-4.10784	-8.23797	-5.4888	2.60293				-137.42	37.6938													-137.42	15.4766
		12.3982	38.3609		12.3982	82.85																		3545.89	-4.67262	-6.53622	-7.99321	2.57491				-137.543	27.1685													-137.543	8.60068
		12.4122	36.5209		12.4122	83.963																		3545.42	-2.11376	-3.87329	-11.492	-2.17641				-137.666	-28.0399													-137.666	-12.3417
		12.4261	37.2791		12.4261	85.115																		3544.95	0.0494	-1.4721	-16.8633	-5.5695				-137.788	-58.1342													-137.788	-17.0286
		12.4435	37.5932		12.4435	83.238																		3544.48	-0.69113	-1.05712	-19.6974	-4.12319				-137.911	-19.0595													-137.911	2.46235
		12.4575	37.3055		12.4575	87.325																		3544.01	-5.383	-2.91986	-13.0331	-1.67847				-138.034	37.0777													-138.034	14.4458
		12.4749	36.9314		12.4749	86.813																		3543.54	-11.7838	-4.24307	-0.40152	-2.98297				-138.157	34.3351													-138.157	-1.33892
		12.4888	39.4709		12.4888	84.72																		3543.08	-13.9432	-2.30092	4.12332	-6.32678				-138.28	-18.1323													-138.28	-19.4974
		12.5062	38.3055		12.5062	80.661																		3542.61	-9.49782	0.93356	-4.24142	-6.4102				-138.403	-44.1339													-138.403	-10.3006
		12.5202	38.2036		12.5202	84.859																		3542.14	-4.83916	1.08399	-12.1692	-2.55977				-138.525	-14.0501													-138.525	11.8544
		12.5341	38.0232		12.5341	81.325																		3541.67	-5.76249	-1.73201	-8.55312	0.32139				-138.648	18.0714													-138.648	13.5774
		12.5516	38.3782		12.5516	87.314																		3541.2	-7.06828	-2.61735	-1.88405	-1.10364				-138.771	0.42747													-138.771	-1.8968
		12.5655	37.3623		12.5655	83.702																		3540.73	-1.64277	0.6281	-4.47819	-4.41545				-138.894	-44.7708													-138.894	-2.72276
		12.5829	36.4305		12.5829	80.337																		3540.27	4.46994	3.8917	-10.4398	-5.49972				-139.017	-62.7154													-139.017	13.507
		12.5969	38.0809		12.5969	79.717																		3539.8	0.13727	2.35879	-6.23601	-3.76921				-139.14	-42.3796													-139.14	10.8189
		12.6143	37.7936		12.6143	83.745																		3539.33	-9.91081	-3.25616	4.62302	-1.6842				-139.262	-14.9576													-139.262	-25.8073
		12.6282	37.2173		12.6282	87.029																		3538.86	-9.17079	-7.75065	6.45355	-1.37172				-139.385	2.16236													-139.385	-57.3804
		12.6457	37.1405		12.6457	82.449																		3538.39	4.00379	-6.92749	-2.94658	-3.53569				-139.508	19.0227													-139.508	-40.3429
		12.6596	38.2105		12.6596	83.692																		3537.92	11.8285	-1.40881	-10.2304	-7.76477				-139.631	36.4362													-139.631	12.751
		12.6736	36.7718		12.6736	83.847																		3537.46	4.57853	3.82843	-9.02422	-11.7605				-139.754	34.2483													-139.754	48.2428
		12.691	36.1454		12.691	85.275																		3536.99	-4.96692	4.3031	-6.69333	-11.7927				-139.877	5.67009													-139.877	36.7247
		12.705	37.7114		12.705	83.569																		3536.52	-3.5128	1.33872	-7.73158	-6.51339				-139.999	-24.0152													-139.999	-0.11863
		12.7224	38.0409		12.7224	83.647																		3536.05	2.66894	0.2779	-7.45566	0.3052				-140.122	-27.7616													-140.122	-23.9623
		12.7363	37.8523		12.7363	85.739																		3535.58	1.81476	2.14759	-5.14478	3.09831				-140.245	-8.59882													-140.245	-20.021
		12.7538	36.5		12.7538	82.497																		3535.12	-3.08313	1.54539	-7.83033	0.38112				-140.368	11.7199													-140.368	-1.37137
		12.7677	37.7727		12.7677	82.829																		3534.65	-2.60213	-3.99574	-16.5687	-4.42456				-140.491	21.6483													-140.491	10.1714
		12.7852	37.2941		12.7852	83.65																		3534.18	1.09787	-8.1772	-22.4157	-7.50865				-140.614	23.3321													-140.614	3.17136
		12.7991	39.525		12.7991	84.33																		3533.71	-0.25032	-5.27855	-20.6303	-7.97605				-140.736	18.6319													-140.736	-12.8593
		12.8131	38.1786		12.8131	82.133																		3533.24	-5.00274	-0.02425	-16.9427	-6.94969				-140.859	8.65079													-140.859	-15.1051
		12.8305	39.1209		12.8305	83.355																		3532.77	-5.55361	-0.2949	-15.6474	-5.72064				-140.982	1.67224													-140.982	4.56728
		12.8445	36.6418		12.8445	83.821																		3532.31	-2.81161	-4.45897	-13.048	-5.23197				-141.105	5.04477													-141.105	22.8197
		12.8619	38.1041		12.8619	83.729																		3531.84	-3.17161	-5.26856	-7.15982	-5.60291				-141.228	10.0937													-141.228	11.8219
		12.8759	37.9504		12.8759	89.013																		3531.37	-5.39469	-2.71982	-3.11667	-5.60999				-141.351	0.27567													-141.351	-18.942
		12.8933	37.535		12.8933	87.107																		3530.9	-3.44713	-2.2498	-4.04954	-3.92025				-141.473	-22.9491													-141.473	-30.4131
		12.9073	37.6054		12.9073	85.648																		3530.43	1.00988	-2.72706	-5.93039	-1.07137				-141.596	-36.4486													-141.596	-9.5596
		12.9213	40.3554		12.9213	88.289																		3529.96	1.26533	1.39715	-5.74615	0.87909				-141.719	-25.2248													-141.719	7.8107
		12.9387	38.5986		12.9387	92.193																		3529.5	-2.10031	6.81501	-6.13743	0.55426				-141.842	-5.57407													-141.842	-12.7816
		12.9527	37.1836		12.9527	91.053																		3529.03	-3.04884	3.71342	-8.16751	-1.86477				-141.965	-6.4888													-141.965	-52.074
		12.9701	38.9132		12.9701	92.415																		3528.56	-1.52241	-7.11313	-7.92088	-5.12343				-142.088	-30.8165													-142.088	-61.7805
		12.9841	36.6732		12.9841	95.418																		3528.09	-1.82937	-12.9544	-4.19823	-6.85935				-142.21	-47.0073													-142.21	-31.5313
		13.0015	37.0091		13.0015	91.096																		3527.62	-2.53085	-8.39494	-2.02212	-4.56488				-142.333	-25.1617													-142.333	-0.87657
		13.0155	36.9991		13.0155	95.297																		3527.15	0.47336	-2.90597	-4.68301	0.96613				-142.456	24.2876													-142.456	-3.85722
		13.0329	38.2704		13.0329	97.676																		3526.69	3.53751	-4.55946	-8.57775	4.55483				-142.579	56.8168													-142.579	-29.9734
		13.0469	38.4173		13.0469	91.348																		3526.22	0.14319	-8.78556	-8.92678	2.33352				-142.702	41.4558													-142.702	-48.8371
		13.0609	38.3704		13.0609	91.319																		3525.75	-6.09672	-9.33609	-5.45288	-2.54734				-142.824	-3.86226													-142.824	-48.3613
		13.0783	38.4573		13.0783	87.006																		3525.28	-6.11942	-8.19217	-0.90474	-3.98403				-142.947	-32.0285													-142.947	-33.5346
		13.0923	35.8154		13.0923	85.207																		3524.81	-1.52856	-7.34706	1.30151	-1.90594				-143.07	-19.4554													-143.07	-9.05343
		13.1098	36.9877		13.1098	84.521																		3524.34	-2.41544	-2.59772	-1.90026	-1.94584				-143.193	11.9631													-143.193	14.955
		13.1237	36.6559		13.1237	86.123																		3523.88	-9.38985	5.95518	-9.48264	-5.8489				-143.316	28.296													-143.316	15.3758
		13.1412	36.5359		13.1412	83.888																		3523.41	-12.087	8.52602	-14.7317	-8.37563				-143.439	24.646													-143.439	-18.2192
		13.1552	36.8695		13.1552	82.714																		3522.94	-7.25529	0.61772	-12.5521	-5.90926				-143.561	19.9125													-143.561	-55.7051
		13.1727	39.3854		13.1727	83.638																		3522.47	-4.10063	-6.96994	-6.21861	-2.21141				-143.684	20.8763													-143.684	-52.0589
		13.1866	37.5527		13.1866	82.924																		3522	-7.79644	-3.91136	-1.98504	-1.9896				-143.807	13.3549													-143.807	-4.96942
		13.2006	37.7754		13.2006	85.777																		3521.54	-10.9633	3.42669	-1.07886	-3.90971				-143.93	-9.57752													-143.93	37.1513
		13.2181	38.1095		13.2181	84.355																		3521.07	-7.25798	3.39566	-2.51723	-4.47182				-144.053	-32.0541													-144.053	34.5372
		13.232	37.7009		13.232	83.129																		3520.6	-1.86546	-2.07433	-7.60228	-4.24906				-144.176	-38.2372													-144.176	3.05072
		13.2495	37.3686		13.2495	80.138																		3520.13	-1.60455	-3.33931	-14.3399	-4.98755				-144.298	-33.6578													-144.298	-13.2016
		13.2635	38.9259		13.2635	83.311																		3519.66	-4.05522	-0.5435	-14.8615	-4.44529				-144.421	-29.1235													-144.421	-0.18781
		13.281	38.4186		13.281	80.083																		3519.19	-3.65129	-0.81603	-7.44441	-0.31594				-144.544	-17.4177													-144.544	16.0486
		13.2949	37.0573		13.2949	81.673																		3518.73	-1.17428	-3.06327	-2.77028	3.58069				-144.667	13.1578													-144.667	10.7161
		13.3089	37.45		13.3089	81.976																		3518.26	-0.63942	-0.29519	-7.57913	1.77785				-144.79	49.0864													-144.79	-10.3002
		13.3264	37.5486		13.3264	85.161																		3517.79	-2.50986	5.83503	-11.8008	-3.8075				-144.913	59.2034													-144.913	-25.371
		13.3404	38.5145		13.3404	82.877																		3517.32	-5.21222	6.97745	-5.39677	-6.15308				-145.035	34.1203													-145.035	-25.2392
		13.3578	36.5982		13.3578	81.388																		3516.85	-8.26838	2.90412	2.28064	-3.80229				-145.158	-1.48359													-145.158	-18.1325
		13.3718	36.1727		13.3718	82.401																		3516.38	-10.0469	0.85767	-2.94331	-2.31858				-145.281	-20.7622													-145.281	-15.4519
		13.3893	37.4523		13.3893	85.836																		3515.92	-7.73483	1.18169	-15.0813	-4.57007				-145.404	-20.8154													-145.404	-20.1593
		13.4033	37.5291		13.4033	82.19																		3515.45	-2.67795	-2.61487	-17.2928	-6.49131				-145.527	-10.9062													-145.527	-26.7078
		13.4208	38.6296		13.4208	81.501																		3514.98	-0.15972	-9.35653	-9.31614	-4.57914				-145.65	4.56808													-145.65	-28.6357
		13.4348	37.1614		13.4348	81.018																		3514.51	-1.44179	-9.80065	-4.47318	-1.47689				-145.772	18.2876													-145.772	-26.3315
		13.4488	37.7164		13.4488	81.535																		3514.04	-2.22825	-2.65801	-4.60597	-0.89022				-145.895	14.4065													-145.895	-25.3326
		13.4662	37.2768		13.4662	86.583																		3513.57	-0.9467	2.29207	-0.69607	-1.89785				-146.018	-9.0897													-146.018	-24.5569
		13.4802	38.0359		13.4802	84.918																		3513.11	-1.13928	0.25302	4.87239	-2.15163				-146.141	-25.9969													-146.141	-12.873
		13.4977	38.2582		13.4977	80.351																		3512.64	-3.36147	-2.03475	0.61699	-2.87547				-146.264	-13.441													-146.264	12.7488
		13.5117	38.2864		13.5117	82.814																		3512.17	-3.08909	0.10867	-10.2784	-6.19344				-146.387	11.393													-146.387	30.8108
		13.5292	38.0023		13.5292	81.91																		3511.7	0.26684	1.45726	-12.2874	-9.7475				-146.509	13.6863													-146.509	14.4837
		13.5432	36.4196		13.5432	78.57																		3511.23	1.26795	-1.73607	-4.51181	-8.66701				-146.632	-3.66388													-146.632	-29.3825
		13.5607	38.0364		13.5607	83.999																		3510.77	-0.85673	-3.95604	-1.97553	-2.82019				-146.755	-0.12042													-146.755	-58.735
		13.5747	38.0196		13.5747	84.889																		3510.3	0.61527	-1.2126	-8.35759	1.46545				-146.878	40.1183													-146.878	-45.2975
		13.5887	37.9968		13.5887	80.773																		3509.83	6.6858	0.35212	-11.2261	-1.49536				-147.001	79.4196													-147.001	-10.2162
		13.6062	37.7527		13.6062	82.227																		3509.36	7.26576	-5.04971	-7.23825	-9.38076				-147.124	79.3827													-147.124	5.86489
		13.6202	37.2345		13.6202	81.634																		3508.89	-2.86706	-11.911	-7.76712	-13.645				-147.246	53.3276													-147.246	-3.32036
		13.6377	38.0954		13.6377	80.286																		3508.42	-12.4657	-11.8342	-14.8709	-9.40336				-147.369	37.462													-147.369	-8.81913
		13.6517	36.3764		13.6517	83.608																		3507.96	-8.8375	-6.59364	-15.5683	-1.94942				-147.492	32.1624													-147.492	4.98758
		13.6692	37.9764		13.6692	79.825																		3507.49	2.85793	-4.01197	-5.89948	-0.63064				-147.615	11.5861													-147.615	19.0126
		13.6832	36.7355		13.6832	85.668																		3507.02	7.31562	-5.64666	2.01596	-6.49882				-147.738	-17.9465													-147.738	14.5442
		13.6972	38.0523		13.6972	82.849																		3506.55	1.49332	-7.29054	2.28358	-10.5476				-147.861	-16.1595													-147.861	4.49698
		13.7147	38.3309		13.7147	84.219																		3506.08	-3.15891	-8.19637	1.92779	-6.36086				-147.983	24.65													-147.983	10.9373
		13.7287	40.2782		13.7287	82.348																		3505.61	0.515	-11.0459	1.32802	0.54167				-148.106	53.7871													-148.106	27.7724
		13.7462	36.7886		13.7462	84.72																		3505.15	6.01232	-14.4798	-7.03081	0.89813				-148.229	29.1707													-148.229	29.5384
		13.7602	37.4841		13.7602	85.545																		3504.68	4.50346	-13.6752	-16.0758	-4.92208				-148.352	-20.324													-148.352	10.9199
		13.7777	37.5486		13.7777	85.566																		3504.21	-3.14674	-8.15754	-8.62789	-8.91152				-148.475	-34.4296													-148.475	-6.15272
		13.7917	37.545		13.7917	81.832																		3503.74	-9.01075	-2.58326	9.21997	-8.42609				-148.598	-4.95678													-148.598	-6.32602
		13.8092	38.3218		13.8092	81.217																		3503.27	-7.76926	0.28412	10.0051	-8.4341				-148.72	20.786													-148.72	-0.44741
		13.8232	37.4564		13.8232	82.235																		3502.8	-1.50144	1.75803	-10.001	-10.6349				-148.843	15.0738													-148.843	-3.62881
		13.8372	37.6073		13.8372	86.629																		3502.34	2.62141	2.40045	-20.3134	-9.71816				-148.966	4.62243													-148.966	-11.1437
		13.8547	37.3509		13.8547	81.378																		3501.87	-0.5965	0.60365	-5.34485	-3.63721				-149.089	17.2046													-149.089	-9.16182
		13.8687	38.4441		13.8687	84.029																		3501.4	-7.74314	-3.14664	9.35168	0.76662				-149.212	31.2919													-149.212	1.81354
		13.8863	38.1614		13.8863	80.585																		3500.93	-9.40578	-5.43846	0.13848	-2.22349				-149.335	9.81432													-149.335	9.12897
		13.9003	37.675		13.9003	83.566																		3500.46	-1.99278	-4.69119	-16.9392	-8.00138				-149.457	-35.9914													-149.457	8.3391
		13.9178	37.6623		13.9178	85.976																		3500	6.58954	-2.82245	-16.6895	-8.67155				-149.58	-53.2774													-149.58	7.48731
		13.9318	38.5204		13.9318	81.841																		3499.53	7.05208	-1.14617	-5.36804	-4.44554				-149.703	-17.8627													-149.703	11.9725
		13.9493	37.12		13.9493	78.905																		3499.06	0.67513	1.30644	-2.42085	-1.42755				-149.826	32.2482													-149.826	16.9704
		13.9633	37.6568		13.9633	84.146																		3498.59	-4.11489	3.83356	-5.28229	-1.55351				-149.949	45.4329													-149.949	16.8977
		13.9773	37.8532		13.9773	79.401																		3498.12	-3.66108	2.63267	-2.43661	-1.63218				-150.071	18.5217													-150.071	13.233
		13.9949	38.8168		13.9949	81.418																		3497.65	-1.28894	-3.74731	-1.67664	-0.39943				-150.194	-7.85028													-150.194	9.68838
		14.0089	38.6305		14.0089	81.528																		3497.19	-0.09341	-10.521	-14.0461	0.09161				-150.317	-6.77899													-150.317	6.48772
		14.0264	37.7441		14.0264	81.375																		3496.72	-0.14211	-11.7056	-25.679	-0.65118
		14.0404	37.1527		14.0404	84.86																		3496.25	-1.52432	-7.38805	-17.3517	-1.14659
		14.0579	37.6186		14.0579	82.882																		3495.78	-4.09693	-2.75818	0.21565	-2.11469
		14.072	37.5014		14.072	83.45																		3495.31	-5.13311	-1.02504	1.74832	-5.60286
		14.086	39.42		14.086	86.847																		3494.84	-2.65972	-0.77865	-11.3016	-9.82391
		14.1035	37.6127		14.1035	83.679																		3494.38	0.14304	-0.14005	-15.5045	-10.1684
		14.1175	37.7809		14.1175	83.466																		3493.91	-0.80483	0.16221	-5.12556	-6.11096
		14.1351	38.3759		14.1351	83.557																		3493.44	-3.67012	-1.0304	2.77996	-2.23682
		14.1491	38.4305		14.1491	83.324																		3492.97	-3.98684	-2.97451	0.01744	-1.3621
		14.1666	38.4377		14.1666	85.59																		3492.5	-2.59118	-4.51403	-3.70688	-1.41868
		14.1807	38.3577		14.1807	86.701																		3492.03	-3.39321	-5.65983	-3.18994	-0.6719
		14.1982	37.8391		14.1982	83.55																		3491.57	-5.09138	-6.05754	-4.63152	-1.13523
		14.2122	37.5991		14.2122	80.179																		3491.1	-3.19847	-4.16028	-9.11338	-4.14142
		14.2263	37.1555		14.2263	84.498																		3490.63	0.49081	-0.03509	-10.3408	-6.67531
		14.2438	39.6846		14.2438	82.534																		3490.16	-0.59703	3.0728	-9.26688	-5.60531
		14.2578	38.7664		14.2578	83.052																		3489.69	-6.13263	2.45436	-11.9765	-2.6792
		14.2754	37.4918		14.2754	82.306																		3489.23	-7.91285	-0.5471	-14.2359	-1.86648
		14.2894	38.4886		14.2894	80.499																		3488.76	-2.99378	-3.12751	-7.14621	-3.78619
		14.307	37.8336		14.307	84.376																		3488.29	1.13074	-4.86966	3.46704	-5.9458
		14.321	37.5986		14.321	84.325																		3487.82	-1.35827	-5.97969	2.73764	-6.7961
		14.3385	37.3059		14.3385	84.677																		3487.35	-5.40516	-4.45073	-9.09201	-6.38027
		14.3526	38.2318		14.3526	87.042																		3486.88	-3.82386	0.5021	-17.1126	-4.44167
		14.3666	39.4732		14.3666	82.019																		3486.42	1.25629	4.46905	-15.7541	-1.40043
		14.3842	39.4668		14.3842	82.081																		3485.95	2.63291	2.97849	-13.6593	-0.26158
		14.3982	38.7677		14.3982	80.852																		3485.48	-0.71286	-0.87963	-14.552	-3.63182
		14.4157	40.5723		14.4157	79.82																		3485.01	-3.80451	-0.44398	-11.8679	-8.78912
		14.4298	39.0973		14.4298	87.137																		3484.54	-4.61581	3.68617	-4.05867	-9.64115
		14.4473	40.6418		14.4473	84.149																		3484.07	-5.75526	4.29939	1.78327	-4.74782
		14.4614	41.5536		14.4614	83.582																		3483.61	-7.64418	-0.60361	3.53088	0.09814
		14.4754	38.4382		14.4754	84.591																		3483.14	-6.38448	-4.9228	5.92965	-0.60767
		14.493	41.1855		14.493	85.723																		3482.67	-0.37683	-5.06448	7.99369	-4.84902
		14.507	37.7604		14.507	84.779																		3482.2	5.07196	-4.52251	3.73554	-6.44314
		14.5246	38.7114		14.5246	85.542																		3481.73	2.97274	-4.77855	-3.82543	-3.83567
		14.5386	37.9518		14.5386	85.086																		3481.26	-6.46268	-1.41205	-4.83734	-1.64201
		14.5562	39.43		14.5562	84.829																		3480.8	-14.5142	5.25082	0.0736	-3.34145
		14.5703	37.8605		14.5703	85.674																		3480.33	-12.7909	5.53381	0.0415	-6.15944
		14.5878	37.5614		14.5878	82.082																		3479.86	-2.83899	-5.06228	-6.72485	-5.20852
		14.6019	38.69		14.6019	84.725																		3479.39	5.19467	-15.1967	-9.215	-0.41634
		14.6159	39.07		14.6159	84.378																		3478.92	4.4202	-12.2938	-2.45953	3.48547
		14.6335	38.6973		14.6335	86.503																		3478.45	-1.10555	-1.49937	4.09924	3.15898
		14.6476	37.2582		14.6476	82.171																		3477.99	-3.3238	2.06548	1.69029	0.15908
		14.6651	38.8396		14.6651	84.002																		3477.52	-1.65652	-4.21921	-6.08394	-2.04289
		14.6792	37.1227		14.6792	83.464																		3477.05	-1.96197	-9.12035	-11.0579	-2.04395
		14.6967	37.0368		14.6967	84.904																		3476.58	-5.52118	-7.24197	-10.4343	-0.38477
		14.7108	37.7982		14.7108	85.486																		3476.11	-6.60633	-6.03389	-5.61454	2.25909
		14.7284	38.2936		14.7284	81.4																		3475.65	-2.56062	-10.7929	0.62205	4.57473
		14.7424	38.9646		14.7424	84.366																		3475.18	1.13905	-15.2703	3.498	3.95898
		14.7565	37.4582		14.7565	85.216																		3474.71	-0.1169	-12.5247	-0.26077	-0.54287
		14.7741	38.6468		14.7741	84.488																		3474.24	-2.39819	-5.53393	-7.45566	-5.22913
		14.7881	39.2668		14.7881	85.704																		3473.77	-0.36603	-1.07641	-12.4287	-5.13955
		14.8057	38.5659		14.8057	83.311																		3473.3	2.91057	-0.41613	-14.0484	-0.86953
		14.8198	36.4409		14.8198	85.877																		3472.84	0.7641	-1.64288	-13.0573	1.66833
		14.8374	38.4509		14.8374	83.057																		3472.37	-5.09807	-4.95942	-7.48369	-0.40442
		14.8514	37.5109		14.8514	83.785																		3471.9	-5.8236	-9.95648	1.37743	-2.8421
		14.8655	39.11		14.8655	84.419																		3471.43	0.90319	-12.6882	4.57437	-1.26538
		14.8831	38.7754		14.8831	82.977																		3470.96	6.1073	-10.8002	-2.62293	1.69916
		14.8972	37.6573		14.8972	82.229																		3470.49	1.78129	-7.53695	-10.3516	0.80939
		14.9147	37.2655		14.9147	84.207																		3470.03	-7.73627	-6.30844	-7.35317	-3.10948
		14.9288	37.5236		14.9288	88.896																		3469.56	-11.8052	-5.58524	1.08261	-4.66528
		14.9464	36.965		14.9464	84.344																		3469.09	-7.96747	-3.50546	1.41554	-2.74512
		14.9605	38.3286		14.9605	82.553																		3468.62	-4.34424	-2.83622	-6.92248	-1.46912
		14.9781	39.5668		14.9781	87.23																		3468.15	-7.28949	-6.04641	-12.9074	-2.23315
		14.9922	39.3891		14.9922	85.082																		3467.68	-12.3262	-9.44437	-12.6902	-1.61245
		15.0062	39.3727		15.0062	86.414																		3467.22	-11.0879	-8.03874	-12.0283	1.13829
		15.0238	38.4541		15.0238	86.711																		3466.75	-3.82694	-3.28389	-12.4881	1.41512
		15.0379	36.7805		15.0379	84.089																		3466.28	0.98358	-0.40328	-10.24	-2.46965
		15.0555	38.2868		15.0555	84.948																		3465.81	-0.7113	-0.55687	-7.24749	-4.7888
		15.0696	37.3523		15.0696	84.661																		3465.34	-3.03218	-1.28038	-9.07863	-1.2887
		15.0872	38.4804		15.0872	84.93																		3464.88	-0.3932	-2.33999	-12.3931	2.83278
		15.1013	38.6323		15.1013	83.265																		3464.41	2.93174	-4.94511	-8.85005	0.381
		15.1189	38.1718		15.1189	86.394																		3463.94	-0.21322	-6.7688	-0.83607	-6.24949
		15.1329	39.1027		15.1329	83.861																		3463.47	-7.4739	-4.4133	0.98031	-8.36997
		15.147	40.1591		15.147	82.635																		3463	-9.9514	-0.26833	-4.55497	-3.96136
		15.1646	39.6664		15.1646	88.431																		3462.53	-6.01617	-0.19668	-8.0491	0.16687
		15.1787	39.7968		15.1787	85.402																		3462.07	-2.93756	-4.10808	-6.23819	-0.84853
		15.1963	38.7777		15.1963	84.57																		3461.6	-3.97459	-5.86737	-5.14025	-3.83693
		15.2104	38.1073		15.2104	88.207																		3461.13	-3.66859	-4.03118	-6.14811	-3.85089
		15.228	38.7704		15.228	86.097																		3460.66	0.57332	-5.08006	-3.81463	-1.12142
		15.2421	37.6268		15.2421	85.197																		3460.19	1.94882	-12.1417	1.22596	0.60675
		15.2562	39.2614		15.2562	85.043																		3459.72	-4.27198	-17.4589	1.73043	-0.78593
		15.2738	39.5659		15.2738	87.404																		3459.26	-11.0073	-12.6484	-2.13536	-4.15965
		15.2879	40.2096		15.2879	84.654																		3458.79	-9.68638	-2.05255	-2.77756	-6.45079
		15.3056	38.4423		15.3056	87.788																		3458.32	-4.14012	1.92728	-0.78176	-5.08915
		15.3196	38.8782		15.3196	81.806																		3457.85	-4.34771	-4.63556	-5.07185	-0.98354
		15.3373	38.7041		15.3373	87.123																		3457.38	-10.5109	-12.8201	-14.836	1.53263
		15.3514	39.1904		15.3514	83.751																		3456.91	-14.0997	-13.7476	-17.6141	-0.01603
		15.369	39.0814		15.369	83.121																		3456.45	-12.5906	-8.91599	-10.1108	-2.61458
		15.3831	39.3282		15.3831	87.081																		3455.98	-11.6545	-4.83569	-4.81253	-2.50281
		15.3972	39.6586		15.3972	84.737																		3455.51	-12.3997	-3.23956	-9.26937	-1.34249
		15.4148	39.9986		15.4148	88.055																		3455.04	-8.27425	-1.65175	-14.2782	-3.14846
		15.4289	39.4136		15.4289	84.62																		3454.57	1.91085	-0.17359	-11.2512	-6.90287
		15.4465	38.6259		15.4465	86.466																		3454.11	8.5498	-1.73878	-6.8573	-7.78448
		15.4606	39.4323		15.4606	87.812																		3453.64	4.79602	-6.28426	-9.52584	-4.94491
		15.4783	39.1073		15.4783	84.74																		3453.17	-2.87239	-9.68687	-13.7276	-2.40428
		15.4924	40.46		15.4924	87.697																		3452.7	-4.7277	-9.4343	-10.3183	-2.39919
		15.51	40.5464		15.51	85.029																		3452.23	-1.7528	-7.72255	-3.30824	-3.28743
		15.5241	40.7459		15.5241	85.816																		3451.76	-1.43541	-7.59837	-3.22317	-3.97595
		15.5382	41.7704		15.5382	86.222																		3451.3	-4.4448	-8.94013	-9.80225	-4.99636
		15.5559	42.0873		15.5559	89.926																		3450.83	-4.62099	-9.954	-13.6493	-5.33988
		15.57	43.7754		15.57	89.085																		3450.36	-0.23984	-10.3107	-11.4085	-3.76135
		15.5876	43.9295		15.5876	89.782																		3449.89	3.34397	-10.5791	-8.01222	-2.71415
		15.6017	46.0855		15.6017	86.904																		3449.42	2.51869	-9.93507	-5.96117	-4.93075
		15.6194	47.0064		15.6194	88.269																		3448.95	-0.3604	-6.92263	-3.17374	-7.07404
		15.6335	48.5636		15.6335	92.669																		3448.49	-2.69985	-2.48683	-1.27542	-4.14211
		15.6476	50.3527		15.6476	91.161																		3448.02	-5.19616	-0.30204	-5.6495	0.64453
		15.6653	55.5668		15.6653	94.414																		3447.55	-7.70877	-2.81635	-14.7265	-0.65879
		15.6794	64.3073		15.6794	94.309																		3447.08	-7.50135	-7.47667	-18.1245	-7.12773
		15.697	81.79		15.697	101.011																		3446.61	-4.64714	-8.57174	-10.7157	-9.19214
		15.7111	108.385		15.7111	105.103																		3446.14	-4.23579	-3.93901	-2.29255	-4.35388
		15.7288	159.302		15.7288	121.502																		3445.68	-9.25215	1.524	-5.84433	-1.53056
		15.7429	230.305		15.7429	139.544																		3445.21	-15.0289	1.60071	-18.8632	-5.67141
		15.7606	329.881		15.7606	191.371																		3444.74	-15.1984	-2.6135	-24.6618	-9.39712
		15.7747	414.797		15.7747	278.488																		3444.27	-10.4271	-3.93281	-13.7731	-6.44391
		15.7888	447.635		15.7888	389.399																		3443.8	-6.48472	0.04082	3.52534	-2.78872
		15.8065	411.684		15.8065	472.649																		3443.33	-5.53496	2.48846	10.7684	-5.64423
		15.8206	321.27		15.8206	483.637																		3442.87	-4.77179	-2.50626	5.26149	-10.4125
		15.8383	226.674		15.8383	404.401																		3442.4	-3.15368	-10.2803	-2.80927	-8.92924
		15.8524	151.845		15.8524	295.334																		3441.93	-3.54775	-12.1393	-6.73645	-3.78479
		15.8701	104.457		15.8701	203.77																		3441.46	-6.67725	-8.21187	-8.74398	-3.40765
		15.8842	78.9432		15.8842	146.851																		3440.99	-8.32323	-6.07737	-10.4838	-7.67035
		15.9018	62.4477		15.9018	122.262																		3440.53	-5.75008	-8.05673	-9.29692	-9.3288
		15.916	55.9627		15.916	105.132																		3440.06	-2.6727	-8.53923	-6.08717	-6.77747
		15.9301	51.9141		15.9301	96.491																		3439.59	-3.54102	-4.78825	-6.78297	-4.99882
		15.9478	47.8145		15.9478	95.925																		3439.12	-6.05457	-1.77225	-12.1836	-5.57473
		15.9619	46.96		15.9619	95.225																		3438.65	-4.81158	-3.2834	-15.3361	-5.41921
		15.9796	47.0827		15.9796	94.666																		3438.18	-0.82197	-5.8686	-12.936	-4.48212
		15.9937	44.0573		15.9937	88.976																		3437.72	-1.02523	-5.74886	-10.1855	-5.59505
		16.0114	44.1886		16.0114	90.45																		3437.25	-7.44793	-5.17459	-10.0185	-7.07684
		16.0255	41.7645		16.0255	90.172																		3436.78	-12.8053	-7.04637	-7.61008	-4.40004
		16.0397	42.0732		16.0397	89.158																		3436.31	-10.151	-8.93923	-1.46081	0.44517
		16.0574	41.0155		16.0574	87.279																		3435.84	-2.68954	-7.84445	0.49443	-0.03033
		16.0715	42.0936		16.0715	88.673																		3435.37	0.48635	-6.06338	-6.20549	-7.00264
		16.0892	40.6604		16.0892	89.213																		3434.91	-3.65458	-6.86015	-12.9394	-12.562
		16.1033	41.8782		16.1033	87.85																		3434.44	-8.94351	-8.27039	-10.5049	-11.1154
		16.121	38.9818		16.121	86.835																		3433.97	-8.63765	-6.71664	-3.35546	-6.46031
		16.1352	41.3546		16.1352	85.078																		3433.5	-3.34295	-3.40604	-1.96123	-4.40426
		16.1529	41.0477		16.1529	92.235																		3433.03	1.10382	-1.93118	-7.6059	-4.55556
		16.167	40.2323		16.167	88.283																		3432.56	1.34066	-2.52575	-13.6383	-3.5165
		16.1811	40.3973		16.1811	89.986																		3432.1	-0.25028	-3.46205	-15.7667	-1.5567
		16.1988	39.5159		16.1988	85.225																		3431.63	0.14958	-4.98361	-13.2498	-1.45262
		16.213	39.5455		16.213	87.92																		3431.16	2.06497	-7.19939	-6.53447	-3.19965
		16.2307	39.4359		16.2307	85.538																		3430.69	1.22084	-7.53401	-0.99833	-3.99691
		16.2448	39.1582		16.2448	86.562																		3430.22	-4.13661	-5.1082	-4.90705	-2.75659
		16.2625	39.6623		16.2625	88.926																		3429.76	-9.93609	-3.96933	-15.8803	-1.66756
		16.2767	39.9986		16.2767	86.018																		3429.29	-11.4386	-6.82626	-19.094	-2.89437
		16.2944	40.6059		16.2944	89.436																		3428.82	-9.62929	-9.51497	-8.23526	-5.49819
		16.3085	39.5473		16.3085	87.884																		3428.35	-8.72426	-7.43385	2.64917	-6.81134
		16.3227	39.5245		16.3227	89.061																		3427.88	-8.56956	-3.57341	-0.13298	-6.25464
		16.3404	39.7627		16.3404	85.615																		3427.41	-5.01024	-3.8176	-8.82568	-5.93048
		16.3546	39.0964		16.3546	89.093																		3426.95	1.4376	-7.84678	-8.90472	-6.76839
		16.3723	38.1323		16.3723	86.067																		3426.48	3.56788	-11.1696	-4.43599	-6.57402
		16.3864	38.7645		16.3864	88.893																		3426.01	-2.47878	-12.4921	-9.77718	-4.21743
		16.4041	40.6718		16.4041	84.495																		3425.54	-10.4561	-12.3982	-22.5259	-3.01436
		16.4183	38.83		16.4183	86.489																		3425.07	-12.2371	-9.0825	-25.711	-5.69448
		16.4325	39.095		16.4325	86.265																		3424.6	-8.74669	-3.13754	-15.5723	-8.34497
		16.4502	39.9445		16.4502	86.351																		3424.14	-6.86152	-1.83338	-7.19247	-5.45166
		16.4643	38.6891		16.4643	88.45																		3423.67	-8.45151	-9.21081	-9.7358	0.36436
		16.4821	40.8923		16.4821	83.689																		3423.2	-9.37096	-16.2807	-13.7769	1.16589
		16.4962	38.4968		16.4962	86.157																		3422.73	-7.96179	-12.2221	-9.39675	-3.8056
		16.514	39.775		16.514	87.566																		3422.26	-7.3466	-1.9251	-2.73559	-7.00793
		16.5281	40.0254		16.5281	85.445																		3421.79	-8.8511	0.38524	-5.72074	-5.27826
		16.5459	38.2014		16.5459	85.42																		3421.33	-9.79006	-6.92892	-17.6317	-4.21318
		16.56	38.5423		16.56	87.288																		3420.86	-9.31082	-11.5965	-25.1746	-6.92316
		16.5742	38.5418		16.5742	84.213																		3420.39	-10.3726	-8.14405	-18.4872	-8.3221
		16.5919	39.7336		16.5919	88.192																		3419.92	-13.5267	-4.57557	-2.84203	-5.45278
		16.6061	38.3659		16.6061	85.721																		3419.45	-14.2289	-5.45791	6.38611	-3.75041
		16.6238	38.9504		16.6238	88.882																		3418.99	-9.67055	-4.01843	1.17316	-6.62787
		16.638	39.2491		16.638	87.335																		3418.52	-3.85252	2.68038	-8.68517	-8.16305
		16.6557	38.1664		16.6557	85.435																		3418.05	-2.14755	5.3761	-8.63647	-3.89779
		16.6699	38.6732		16.6699	87.496																		3417.58	-4.16312	-1.54507	-1.41034	-0.14046
		16.6877	37.9032		16.6877	85.04																		3417.11	-5.55609	-8.58022	-3.57596	-3.51615
		16.7018	39.3059		16.7018	88.564																		3416.64	-4.27805	-6.43018	-17.3179	-9.11833
		16.716	37.6941		16.716	87.207																		3416.18	-1.79814	-2.0241	-22.5677	-8.85872
		16.7338	38.3577		16.7338	86.425																		3415.71	-0.40949	-6.58328	-7.46447	-4.62964
		16.7479	40.0873		16.7479	87.324																		3415.24	-2.06599	-15.9757	9.92759	-2.96759
		16.7657	39.0868		16.7657	86.025																		3414.77	-7.35648	-16.9991	6.73824	-3.17255
		16.7799	38.9136		16.7799	87.941																		3414.3	-12.9109	-8.33609	-11.1407	-1.54087
		16.7976	38.5327		16.7976	88.676																		3413.83	-12.8761	-1.34816	-20.4582	-1.23708
		16.8118	39.6005		16.8118	86.28																		3413.37	-6.4329	-1.90971	-15.8587	-6.22736
		16.826	40.0977		16.826	86.464																		3412.9	-0.75062	-4.34009	-11.5657	-10.8115
		16.8437	39.135		16.8437	87.189																		3412.43	-2.03452	-3.88361	-13.3851	-7.63161
		16.8579	39.1155		16.8579	86.444																		3411.96	-6.42243	-3.71277	-12.1333	-1.49009
		16.8757	38.8086		16.8757	84.617																		3411.49	-5.5069	-6.80518	-4.35933	-2.16172
		16.8899	40.4132		16.8899	87.125																		3411.02	0.78498	-9.95045	1.53259	-7.38161
		16.9076	39.8391		16.9076	90.069																		3410.56	3.74514	-9.60685	2.04652	-6.99784
		16.9218	38.8091		16.9218	87.641																		3410.09	-1.23922	-7.32504	3.17642	-1.36995
		16.9396	38.7186		16.9396	87.153																		3409.62	-8.30436	-6.02622	5.68765	-0.7594
		16.9538	38.6723		16.9538	90.779																		3409.15	-10.2722	-5.60657	2.83388	-7.07522
		16.968	38.6105		16.968	87.67																		3408.68	-8.21942	-4.87508	-4.32794	-10.9191
		16.9857	39.5559		16.9857	86.485																		3408.21	-7.52702	-4.17732	-5.72375	-7.91691
		16.9999	37.8377		16.9999	87.204																		3407.75	-8.94157	-3.99925	-0.08793	-4.25228
		17.0177	39.2891		17.0177	85.68																		3407.28	-9.26874	-3.71874	1.44069	-3.89079
		17.0319	38.9982		17.0319	86.465																		3406.81	-8.30329	-3.11366	-5.94775	-3.20302
		17.0497	37.0282		17.0497	87.183																		3406.34	-8.74215	-2.99148	-12.6424	-0.9327
		17.0639	39.6245		17.0639	86.604																		3405.87	-9.88589	-3.69672	-10.3424	-1.28263
		17.0816	38.9423		17.0816	87.528																		3405.41	-7.78044	-4.64825	-3.28196	-4.06445
		17.0959	38.9736		17.0959	84.862																		3404.94	-2.75614	-5.17704	1.17383	-3.43309
		17.1101	39.5586		17.1101	85.975																		3404.47	-0.78865	-4.55905	1.97439	0.43901
		17.1278	39.0245		17.1278	83.81																		3404	-4.49116	-2.57465	0.23128	-0.09882
		17.1421	38.7436		17.1421	85.448																		3403.53	-8.11893	-1.43034	-4.21161	-6.59605
		17.1598	39.3055		17.1598	87.551																		3403.06	-6.01667	-4.41566	-8.78728	-10.8889
		17.1741	38.7873		17.1741	87.111																		3402.6	-1.63899	-10.1997	-9.99228	-8.90808
		17.1918	39.1873		17.1918	84.013																		3402.13	-2.12247	-11.9201	-10.5287	-6.74351
		17.2061	38.6164		17.2061	86.552																		3401.66	-6.8664	-5.99625	-15.0864	-8.48104
		17.2203	38.6718		17.2203	85.401																		3401.19	-8.96843	1.29611	-19.5241	-9.30593
		17.2381	38.6059		17.2381	84.39																		3400.72	-7.05683	1.35179	-15.9145	-6.12105
		17.2523	38.7332		17.2523	87.769																		3400.25	-7.30594	-4.9002	-7.68917	-4.1379
		17.2701	39.3991		17.2701	85.787																		3399.79	-12.0267	-8.7031	-6.05931	-6.57957
		17.2843	38.2105		17.2843	86.402																		3399.32	-14.5838	-5.93899	-10.9704	-7.97119
		17.3021	38.7805		17.3021	84.663																		3398.85	-10.0238	-1.46258	-10.7418	-4.61743
		17.3163	39.6696		17.3163	88.595																		3398.38	-3.71066	-0.61413	-2.83345	-2.25991
		17.3341	39.6236		17.3341	88.202																		3397.91	-3.18859	-2.48387	0.88488	-5.60537
		17.3483	38.7745		17.3483	86.715																		3397.44	-6.84837	-3.42241	-5.78173	-8.8623
		17.3625	39.6468		17.3625	85.782																		3396.98	-7.94694	-2.4356	-13.0951	-5.29956
		17.3803	38.7109		17.3803	85.022																		3396.51	-5.95219	-0.7675	-11.9176	0.89347
		17.3946	40.3068		17.3946	87.233																		3396.04	-5.67711	0.46562	-7.36088	1.28707
		17.4124	38.5204		17.4124	87.234																		3395.57	-7.34809	0.32582	-8.16755	-3.55434
		17.4266	38.7846		17.4266	86.022																		3395.1	-6.33707	-1.5666	-13.0812	-6.2195
		17.4444	38.9859		17.4444	88.21																		3394.64	-2.62675	-3.4083	-15.2326	-4.30906
		17.4586	39.2764		17.4586	87.865																		3394.17	-1.99932	-2.5185	-11.9502	-2.26959
		17.4764	38.3036		17.4764	89.08																		3393.7	-6.20872	0.70769	-4.85931	-3.20343
		17.4907	39.4536		17.4907	90.749																		3393.23	-9.73546	2.65789	2.49546	-5.17871
		17.5049	39.6773		17.5049	87.316																		3392.76	-9.07149	1.29107	4.30652	-5.16425
		17.5227	39.2454		17.5227	86.789																		3392.29	-8.11453	-1.30795	-2.0602	-2.67832
		17.537	38.56		17.537	85.907																		3391.83	-10.3701	-2.15532	-9.21535	0.01624
		17.5548	39.6882		17.5548	91.088																		3391.36	-12.0009	-0.97447	-8.02992	-0.22638
		17.569	38.6495		17.569	88.151																		3390.89	-7.94897	0.47635	-2.48786	-3.73922
		17.5868	37.6527		17.5868	93.07																		3390.42	-0.76523	0.85589	-3.92626	-6.15678
		17.6011	40.5654		17.6011	87.796																		3389.95	2.08952	-0.01511	-10.9518	-3.50533
		17.6153	39.2982		17.6153	87.369																		3389.48	-2.36371	-1.51837	-11.0443	1.42086
		17.6331	39.4741		17.6331	86.182																		3389.02	-9.88744	-2.55777	-3.77006	2.60974
		17.6474	39.2718		17.6474	86.827																		3388.55	-14.1542	-2.40602	-3.58824	-0.01666
		17.6652	39.0254		17.6652	85.696																		3388.08	-12.1081	-1.56739	-13.9788	-1.35103
		17.6795	39.1696		17.6795	87.744																		3387.61	-6.22276	-1.18407	-18.463	-0.4797
		17.6973	39.695		17.6973	87.834																		3387.14	-3.10935	-1.77942	-7.3907	-1.4483
		17.7115	39.8709		17.7115	88.616																		3386.67	-7.02002	-3.11246	4.81899	-4.25486
		17.7294	39.3177		17.7294	89.572																		3386.21	-13.4721	-4.61183	2.7112	-3.99644
		17.7436	40.4123		17.7436	88.967																		3385.74	-13.6411	-5.45771	-6.28789	-0.70827
		17.7579	40.4982		17.7579	88.819																		3385.27	-6.85823	-5.29062	-7.18728	-0.76139
		17.7757	40.5268		17.7757	90.964																		3384.8	-2.72212	-5.17113	-2.81293	-5.6118
		17.79	42.0818		17.79	88.375																		3384.33	-6.92349	-6.20546	-5.20438	-8.50618
		17.8078	41.9695		17.8078	90.936																		3383.87	-11.5945	-7.09666	-12.0495	-6.13275
		17.8221	41.8923		17.8221	91.284																		3383.4	-6.73436	-5.72133	-11.9234	-4.11237
		17.8399	42.5996		17.8399	91.719																		3382.93	3.75824	-3.51299	-6.61634	-6.15656
		17.8542	41.9709		17.8542	91.969																		3382.46	6.61523	-4.45159	-7.75112	-7.2124
		17.872	39.8841		17.872	93.682																		3381.99	-2.19701	-8.41823	-14.0398	-3.44464
		17.8863	40.1432		17.8863	94.663																		3381.52	-12.6933	-10.1376	-12.3661	-0.13674
		17.9005	39.47		17.9005	93.143																		3381.06	-15.2828	-7.15979	-2.38671	-2.40824
		17.9184	39.7886		17.9184	91.908																		3380.59	-11.3792	-3.972	-0.21617	-5.8576
		17.9326	39.7396		17.9326	93.299																		3380.12	-6.98171	-4.61856	-12.4948	-4.32336
		17.9505	40.0232		17.9505	93.71																		3379.65	-3.30265	-6.29131	-24.3989	-0.33232
		17.9648	39.9609		17.9648	91.296																		3379.18	1.15395	-4.99474	-21.9149	0.31425
		17.9826	39.5332		17.9826	92.949																		3378.71	4.19888	-2.61976	-11.2999	-1.17666
		17.9969	39.2204		17.9969	91.643																		3378.25	1.78061	-2.47129	-5.59392	0.091
		18.0112	39.4941		18.0112	89.146																		3377.78	-5.29525	-2.4522	-4.04036	3.43958
		18.029	39.4682		18.029	90.847																		3377.31	-11.0817	0.16733	1.33945	4.45909
		18.0433	40.5373		18.0433	91.45																		3376.84	-11.2628	1.40712	7.15153	2.87118
		18.0612	39.0359		18.0612	92.746																		3376.37	-7.68299	-3.48754	2.78105	1.72711
		18.0754	38.0395		18.0754	90.099																		3375.9	-5.57193	-9.91668	-9.67834	1.54856
		18.0933	40.0423		18.0933	91.331																		3375.44	-7.58246	-9.29192	-15.4456	1.1522
		18.1076	39.4014		18.1076	90.234																		3374.97	-11.3222	-2.84148	-8.97622	1.41947
		18.1254	39.6836		18.1254	88.999																		3374.5	-12.7004	-0.02121	-1.86835	2.91345
		18.1397	39.1		18.1397	94.925																		3374.03	-11.0817	-3.50281	-3.7668	2.86029
		18.154	40.1764		18.154	92.12																		3373.56	-9.71837	-6.10999	-8.18412	-0.41636
		18.1719	39.9932		18.1719	89.498																		3373.09	-10.5793	-3.79319	-5.93501	-3.29254
		18.1862	39.4586		18.1862	89.172																		3372.63	-10.9459	-1.2356	-1.53339	-1.92497
		18.204	40.205		18.204	88.132																		3372.16	-7.36789	-1.91954	-3.68484	1.81108
		18.2183	40.4964		18.2183	89.677																		3371.69	-1.40229	-2.54953	-7.36459	3.99207
		18.2362	39.3145		18.2362	89.666																		3371.22	1.8358	-1.17757	-1.11758	4.45042
		18.2505	39.9291		18.2505	89.618																		3370.75	0.39293	-1.62892	10.9046	4.30688
		18.2684	41.0404		18.2684	89.446																		3370.29	-2.52284	-5.21187	11.2582	2.0199
		18.2827	39.9877		18.2827	91.033																		3369.82	-3.56765	-6.66448	-4.30283	-2.7404
		18.297	40.2191		18.297	87.27																		3369.35	-3.22576	-3.60524	-18.5421	-5.30438
		18.3148	39.6005		18.3148	91.127																		3368.88	-3.79682	-1.79874	-17.0777	-1.94928
		18.3292	40.6973		18.3292	90.387																		3368.41	-5.9391	-5.05971	-7.34663	3.64935
		18.347	40.3991		18.347	89.084																		3367.94	-8.51136	-7.76847	-4.53609	5.5274
		18.3613	40.2482		18.3613	87.359																		3367.48	-10.1667	-4.39095	-9.86363	3.92971
		18.3792	39.9886		18.3792	88.062																		3367.01	-10.1905	0.6324	-13.6873	3.12744
		18.3935	40.2591		18.3935	89.49																		3366.54	-9.06154	0.3488	-12.3588	3.62669
		18.4078	39.5818		18.4078	88.066																		3366.07	-8.45158	-3.28473	-10.8328	2.44773
		18.4257	39.2923		18.4257	88.977																		3365.6	-9.1505	-3.77769	-12.831	-0.73918
		18.44	41.9827		18.44	88.85																		3365.13	-9.18687	-1.27094	-17.2477	-3.12063
		18.4579	40.2568		18.4579	85.618																		3364.67	-6.2249	-0.8916	-21.2543	-3.24343
		18.4722	40.1309		18.4722	90.67																		3364.2	-1.79795	-3.29982	-21.1215	-2.02041
		18.4901	39.1732		18.4901	93.447																		3363.73	-0.28981	-4.96815	-14.5779	-0.71897
		18.5045	40.4636		18.5045	88.233																		3363.26	-2.97434	-5.58087	-6.88381	-0.91386
		18.5223	39.8073		18.5223	90.4																		3362.79	-5.98667	-7.69376	-7.34419	-3.95563
		18.5367	40.2246		18.5367	87.286																		3362.32	-5.6898	-10.5968	-14.6508	-7.77443
		18.551	42.2564		18.551	89.672																		3361.86	-3.45838	-11.0902	-15.308	-7.72225
		18.5689	40.8991		18.5689	89.222																		3361.39	-3.10097	-9.11692	-3.92236	-3.5858
		18.5832	39.9809		18.5832	91.8																		3360.92	-5.61934	-7.26117	6.02971	-1.40503
		18.6011	39.675		18.6011	90.749																		3360.45	-8.96094	-6.59592	2.10895	-4.64235
		18.6154	40.7918		18.6154	93.155																		3359.98	-11.5467	-7.6759	-7.47057	-8.48263
		18.6334	41.4964		18.6334	87.824																		3359.52	-13.3457	-12.0917	-7.7778	-7.63959
		18.6477	41.6746		18.6477	92.711																		3359.05	-13.9927	-17.5637	-1.08226	-4.79073
		18.6656	42.0654		18.6656	90.079																		3358.58	-12.508	-16.2248	-0.49238	-5.28341
		18.6799	42.7268		18.6799	90.07																		3358.11	-9.47528	-5.24576	-6.85686	-7.89215
		18.6943	43.2909		18.6943	88.995																		3357.64	-7.59642	5.25171	-10.0358	-7.75326
		18.7122	41.3082		18.7122	91.163																		3357.17	-8.75723	3.96126	-8.89361	-5.14246
		18.7265	42.7454		18.7265	90.751																		3356.71	-11.2147	-5.42353	-11.2644	-4.08374
		18.7444	43.7091		18.7444	91.078																		3356.24	-10.9896	-10.0045	-15.515	-4.51526
		18.7588	44.2364		18.7588	91.252																		3355.77	-6.47497	-7.01909	-11.1016	-3.08807
		18.7767	44.7296		18.7767	89.807																		3355.3	-1.00381	-5.47537	0.87573	-0.45591
		18.791	46.2741		18.791	92.225																		3354.83	0.1691	-9.09209	5.49918	-0.74729
		18.8054	50.4591		18.8054	94.626																		3354.36	-4.36375	-10.8152	-3.54749	-4.09475
		18.8233	53.8373		18.8233	95.938																		3353.9	-10.3247	-7.03524	-15.0872	-6.07528
		18.8376	62.0741		18.8376	96.505																		3353.43	-12.3371	-4.59816	-18.8232	-4.9081
		18.8556	75.845		18.8556	101.432																		3352.96	-9.62535	-8.03573	-17.9932	-3.52199
		18.8699	102.4		18.8699	105.565																		3352.49	-6.22027	-10.7569	-17.8301	-3.79159
		18.8878	137.069		18.8878	118.525																		3352.02	-5.98005	-6.5615	-15.2866	-3.91626
		18.9022	175.069		18.9022	138.206																		3351.55	-8.54173	-1.10139	-8.23556	-2.74508
		18.9201	197.054		18.9201	170.847																		3351.09	-10.34	-2.92208	-3.49008	-2.27879
		18.9345	190.911		18.9345	205.198																		3350.62	-9.06631	-9.38026	-6.64699	-4.18138
		18.9488	157.724		18.9488	226.805																		3350.15	-6.77175	-10.8875	-12.1022	-6.97109
		18.9668	117.132		18.9668	218.272																		3349.68	-7.88127	-5.51831	-11.3828	-8.08545
		18.9811	87.4409		18.9811	185.501																		3349.21	-13.2825	-0.60779	-5.63246	-6.56045
		18.9991	68.1		18.9991	146.239																		3348.75	-17.5032	-1.38475	-2.97371	-3.07098
		19.0134	56.1877		19.0134	124.036																		3348.28	-14.554	-5.46546	-7.33616	0.65517
		19.0314	50.0346		19.0314	107.001																		3347.81	-6.61715	-8.21277	-14.8068	2.24211
		19.0457	49.1786		19.0457	103.492																		3347.34	-2.9604	-7.51101	-18.6744	0.49599
		19.0637	44.3868		19.0637	96.85																		3346.87	-8.26252	-3.39827	-16.0792	-2.92871
		19.078	44.3486		19.078	94.818																		3346.4	-15.9735	1.76134	-11.7787	-5.28569
		19.0924	43.005		19.0924	94.72																		3345.94	-16.9248	2.8456	-13.8604	-6.01768
		19.1104	42.7491		19.1104	90.948																		3345.47	-11.2829	-3.19042	-21.9311	-6.66836
		19.1247	41.7255		19.1247	92.177																		3345	-6.97345	-11.627	-24.0053	-7.77193
		19.1427	41.7491		19.1427	91.928																		3344.53	-8.32358	-13.8921	-12.7487	-7.73322
		19.157	40.9545		19.157	93.028																		3344.06	-12.0818	-8.22655	0.34277	-5.28577
		19.175	41.1841		19.175	91.583																		3343.59	-14.0898	-2.13966	-1.02237	-1.80282
		19.1894	41.9936		19.1894	92.971																		3343.13	-13.9099	-2.47847	-12.9766	-0.26463
		19.2037	40.4364		19.2037	93.647																		3342.66	-12.0496	-6.89421	-15.8575	-2.06738
		19.2217	40.2604		19.2217	91.942																		3342.19	-8.17814	-8.10257	-3.96578	-5.42267
		19.2361	41.4954		19.2361	88.737																		3341.72	-3.94004	-4.10873	5.7394	-7.48708
		19.254	41.4905		19.254	90.357																		3341.25	-2.85222	-0.41126	-0.32653	-7.76379
		19.2684	40.8559		19.2684	91.751																		3340.78	-5.31499	-2.22261	-13.3187	-8.05894
		19.2864	40.7991		19.2864	88.177																		3340.32	-7.75995	-7.61052	-17.7125	-9.08441
		19.3008	40.925		19.3008	91.361																		3339.85	-8.45308	-10.1101	-13.1597	-9.47717
		19.3188	40.7164		19.3188	89.149																		3339.38	-9.72709	-6.87451	-9.43433	-8.95844
		19.3331	40.4182		19.3331	87.236																		3338.91	-12.457	-1.9093	-8.98804	-9.26711
		19.3475	41.1336		19.3475	87.333																		3338.44	-13.2721	-0.69374	-6.85032	-10.1816
		19.3655	40.0868		19.3655	92.222																		3337.97	-10.4079	-3.55463	-2.70892	-8.47795
		19.3799	39.4864		19.3799	90.355																		3337.51	-7.73038	-6.23858	-1.75939	-3.84283
		19.3979	40.7186		19.3979	90.613																		3337.04	-8.85859	-6.02692	-5.15538	-1.51774
		19.4123	41.2505		19.4123	90.154																		3336.57	-11.1101	-4.625	-8.25697	-4.62632
		19.4302	39.7023		19.4302	91.458																		3336.1	-9.95526	-4.6219	-8.4777	-8.24304
		19.4446	40.5432		19.4446	89.997																		3335.63	-6.63271	-5.57174	-8.847	-6.91752
		19.4626	39.3664		19.4626	89.757																		3335.17	-6.35254	-5.17618	-12.7676	-3.75749
		19.477	40.2141		19.477	93.54																		3334.7	-10.3911	-3.00067	-18.6107	-4.5683
		19.4914	40.0118		19.4914	89.871																		3334.23	-14.2845	-1.22498	-20.861	-6.91237
		19.5094	39.7064		19.5094	90.355																		3333.76	-13.3435	-1.93214	-16.3511	-4.39545
		19.5238	39.9404		19.5238	89.795																		3333.29	-7.09359	-4.75322	-9.04009	0.80402
		19.5418	41.25		19.5418	90.628																		3332.82	0.82217	-7.29388	-6.30397	0.49996
		19.5562	41.1368		19.5562	91.754																		3332.36	5.06186	-7.36664	-8.95813	-5.25934
		19.5742	40.2		19.5742	92.47																		3331.89	2.5771	-4.7633	-9.29025	-7.90546
		19.5886	40.3714		19.5886	91.416																		3331.42	-3.98417	-1.23817	-3.1137	-5.06126
		19.603	40.1573		19.603	93.206																		3330.95	-9.05241	0.85573	1.96065	-3.80625
		19.621	40.8927		19.621	88.823																		3330.48	-11.3909	-0.09719	-2.01352	-6.90552
		19.6354	41.3414		19.6354	90.822																		3330.01	-14.6376	-4.12757	-9.06612	-7.76609
		19.6534	39.8755		19.6534	88.858																		3329.55	-19.1216	-9.06223	-7.75909	-3.47388
		19.6679	41.3823		19.6679	89.391																		3329.08	-19.2224	-11.256	-0.20655	-1.34306
		19.6859	40.1768		19.6859	90.864																		3328.61	-12.7236	-8.82602	1.25241	-6.17458
		19.7003	40.1914		19.7003	93.412																		3328.14	-6.33253	-4.40016	-4.77339	-11.1368
		19.7183	39.2495		19.7183	87.856																		3327.67	-5.90428	-2.60681	-6.81401	-8.80888
		19.7327	40.6245		19.7327	92.149																		3327.2	-7.19889	-4.2991	-1.93533	-2.8146
		19.7471	41.0596		19.7471	89.429																		3326.74	-3.98465	-5.74539	-2.01106	-0.69462
		19.7651	39.6114		19.7651	89.065																		3326.27	0.31866	-4.48361	-12.4026	-2.39058
		19.7796	40.275		19.7796	87.852																		3325.8	-1.23432	-2.78689	-20.8695	-3.54386
		19.7976	40.6314		19.7976	91.436																		3325.33	-5.81801	-3.27908	-17.7447	-4.06905
		19.812	39.4186		19.812	92.264																		3324.86	-5.16307	-4.46701	-12.4099	-5.84656
		19.83	38.9968		19.83	88.747																		3324.4	-0.66087	-3.98334	-16.5736	-6.98405
		19.8445	40.2645		19.8445	89.739																		3323.93	-1.4865	-3.44706	-23.55	-5.30037
		19.8625	40.7541		19.8625	89.518																		3323.46	-7.94459	-5.66378	-20.1117	-3.10669
		19.8769	40.005		19.8769	89.667																		3322.99	-9.97228	-8.6781	-10.0558	-2.75791
		19.8913	41.2141		19.8913	90.897																		3322.52	-4.37032	-7.50216	-8.26333	-2.25614
		19.9094	40.4205		19.9094	92.659																		3322.05	-0.33578	-1.55697	-15.9132	-0.48387
		19.9238	38.8914		19.9238	89.015																		3321.59	-3.44713	3.79739	-19.4036	-1.16911
		19.9418	39.8323		19.9418	89.449																		3321.12	-6.69799	3.63471	-13.2243	-6.09125
		19.9563	40.6727		19.9563	93.607																		3320.65	-3.80234	-1.73407	-7.00038	-10.2957
		19.9743	39.8968		19.9743	91.029																		3320.18	0.16445	-8.36423	-7.13815	-9.97097
		19.9888	39.6645		19.9888	89.876																		3319.71	-0.69824	-12.2402	-7.01896	-8.84288
		20.0032	41.0777		20.0032	90.531																		3319.24	-2.38911	-11.521	-1.40685	-10.3346
		20.0212	40.7414		20.0212	88.452																		3318.78	0.0564	-8.06236	2.63668	-10.0819
		20.0357	39.6764		20.0357	88.213																		3318.31	2.10008	-6.33006	-2.07211	-4.0274
		20.0538	40.405		20.0538	89.626																		3317.84	-1.7312	-8.32141	-9.68262	2.16097
		20.0682	41.1932		20.0682	89.974																		3317.37	-6.75777	-10.6965	-10.3849	0.68679
		20.0862	40.2373		20.0862	92.525																		3316.9	-6.38512	-9.69217	-5.88305	-5.99583
		20.1007	40.7768		20.1007	90.226																		3316.43	-4.45511	-6.87887	-5.06801	-9.26247
		20.1187	39.5118		20.1187	91.251																		3315.97	-7.76552	-6.13744	-8.12871	-7.14193
		20.1332	39.1846		20.1332	94.239																		3315.5	-12.195	-6.94519	-6.56019	-4.50594
		20.1476	39.5777		20.1476	92.393																		3315.03	-9.09515	-5.76468	0.90825	-3.51965
		20.1657	40.945		20.1657	90.497																		3314.56	-1.4339	-2.86022	3.53506	-2.47921
		20.1802	40.3636		20.1802	92.846																		3314.09	-0.16784	-2.09969	-5.69332	-2.05849
		20.1982	39.98		20.1982	94.158																		3313.63	-6.43826	-4.31448	-17.7034	-4.52614
		20.2127	39.1986		20.2127	91.743																		3313.16	-10.4358	-6.34246	-18.1666	-7.85101
		20.2308	41.7195		20.2308	92.305																		3312.69	-7.74065	-6.71085	-6.57706	-7.7005
		20.2452	39.7409		20.2452	91.821																		3312.22	-4.34589	-6.95069	3.61411	-4.53389
		20.2633	40.6395		20.2633	93.608																		3311.75	-4.37438	-7.28503	3.19056	-2.78597
		20.2778	39.2041		20.2778	89.853																		3311.28	-4.56178	-6.56803	-2.57765	-4.12805
		20.2922	39.5477		20.2922	88.758																		3310.82	-3.18416	-6.4363	-4.4281	-6.62071
		20.3103	40.8009		20.3103	92.2																		3310.35	-3.78336	-9.36574	-2.60943	-8.65674
		20.3248	41.9004		20.3248	94.697																		3309.88	-7.13922	-12.4407	-3.65372	-8.96143
		20.3428	41.5346		20.3428	92.155																		3309.41	-8.99512	-10.0007	-7.98937	-5.45553
		20.3573	40.7877		20.3573	92.893																		3308.94	-8.39063	-3.38365	-9.34832	0.77478
		20.3754	40.8509		20.3754	92.993																		3308.47	-9.35033	-0.49802	-6.38214	3.633
		20.3899	42.3086		20.3899	92.879																		3308.01	-12.2294	-3.69837	-6.26465	-0.31567
		20.4043	40.7523		20.4043	93.363																		3307.54	-12.6269	-5.86937	-13.1896	-5.76343
		20.4224	41.3841		20.4224	93.733																		3307.07	-10.7463	-1.95787	-20.5882	-6.11312
		20.4369	41.8932		20.4369	92.999																		3306.6	-11.6175	2.99411	-21.0815	-3.21065
		20.455	41.9368		20.455	91.338																		3306.13	-13.6652	2.02249	-18.3992	-2.97017
		20.4695	41.8404		20.4695	95.324																		3305.66	-8.58385	-3.73479	-20.3177	-5.07678
		20.4876	43.6968		20.4876	96.057																		3305.2	3.20659	-8.2832	-23.2782	-4.89156
		20.5021	42.6923		20.5021	97.098																		3304.73	8.82933	-9.04417	-16.2712	-2.80263
		20.5202	45.4096		20.5202	94.349																		3304.26	1.16684	-7.09172	-0.81923	-3.26699
		20.5346	47.8909		20.5346	96.129																		3303.79	-9.88884	-3.53844	6.84073	-6.0059
		20.5491	51.2045		20.5491	95.743																		3303.32	-12.1817	-0.20098	-0.25852	-6.28013
		20.5672	56.4786		20.5672	96.822																		3302.85	-7.71293	0.07308	-7.27121	-3.4554
		20.5817	67.505		20.5817	101.996																		3302.39	-5.5748	-2.30269	-0.67075	-1.82461
		20.5998	89.8159		20.5998	105.125																		3301.92	-6.9897	-2.97333	8.11083	-2.87651
		20.6143	129.353		20.6143	110.216																		3301.45	-7.33497	-0.5541	0.08668	-3.64927
		20.6324	191.4		20.6324	128.417																		3300.98	-6.54628	0.5196	-17.9169	-3.13542
		20.6469	257.68		20.6469	157.154																		3300.51	-7.49327	-2.44988	-20.5577	-3.84444
		20.6651	305.298		20.6651	210.971																		3300.05	-8.70521	-5.51431	-4.21337	-6.16172
		20.6795	301.223		20.6795	277.436																		3299.58	-7.64676	-5.15681	5.71651	-6.97445
		20.694	249.409		20.694	327.566																		3299.11	-6.95084	-4.68201	-4.69814	-5.12626
		20.7122	182.207		20.7122	326.796																		3298.64	-9.16985	-8.00008	-15.5967	-3.37972
		20.7267	121.807		20.7267	275.936																		3298.17	-10.0185	-11.9458	-7.29527	-3.79209
		20.7448	84.7786		20.7448	210.371																		3297.7	-5.4959	-11.0221	5.90759	-5.10663
		20.7593	64.0332		20.7593	154.757																		3297.24	-1.09872	-6.07202	-0.62227	-5.49288
		20.7774	55.3918		20.7774	129.501																		3296.77	-4.41098	-2.26552	-20.3993	-4.49677
		20.7919	50.3304		20.7919	110.125																		3296.3	-12.2335	-1.43813	-26.0449	-2.00834
		20.8064	46.0286		20.8064	107.044																		3295.83	-14.9014	-1.77058	-12.7393	1.57821
		20.8246	45.305		20.8246	101.649																		3295.36	-10.6151	-2.38153	-2.36174	4.12746
		20.8391	43.6041		20.8391	98.755																		3294.89	-5.81025	-3.55977	-5.58332	3.42
		20.8572	43.3655		20.8572	96.67																		3294.43	-3.7166	-5.00126	-8.17291	-0.03125
		20.8717	42.1032		20.8717	95.187																		3293.96	-2.54363	-7.21872	-0.08201	-3.67167
		20.8899	41.49		20.8899	95.462																		3293.49	-3.13791	-11.0724	7.34166	-5.44354
		20.9044	41.9982		20.9044	96.122																		3293.02	-7.84527	-13.3756	3.05473	-4.23313
		20.9225	41.4259		20.9225	95.028																		3292.55	-12.5122	-8.89066	-5.4984	-0.09552
		20.9371	41.4896		20.9371	92.339																		3292.08	-10.3279	-0.11531	-7.46098	3.91343
		20.9516	40.8341		20.9516	95.444																		3291.62	-3.98949	2.63348	-5.26324	2.97211
		20.9697	42.0145		20.9697	94.53																		3291.15	-3.48996	-3.83746	-5.00201	-3.60486
		20.9843	41.4877		20.9843	96.907																		3290.68	-10.5329	-9.20685	-4.3228	-10.1674
		21.0024	40.1182		21.0024	94.123																		3290.21	-15.7285	-5.48805	-0.82285	-11.1097
		21.0169	40.4691		21.0169	94.347																		3289.74	-13.7268	-0.00885	-0.08021	-6.97331
		21.0351	42.2832		21.0351	95.133																		3289.28	-10.594	-2.4523	-4.82714	-1.96694
		21.0496	39.8114		21.0496	93.617																		3288.81	-12.0617	-7.80897	-7.29989	1.37543
		21.0678	39.0523		21.0678	93.317																		3288.34	-14.328	-5.55999	-2.20541	2.50022
		21.0823	39.3009		21.0823	95.746																		3287.87	-12.3306	1.03793	3.21298	1.27055
		21.0969	39.7895		21.0969	96.762																		3287.4	-8.80325	0.55051	1.39547	-0.99121
		21.115	39.9832		21.115	94.84																		3286.93	-8.29998	-5.80347	-3.52993	-1.93469
		21.1296	39.9459		21.1296	96.665																		3286.47	-8.89263	-5.96615	-5.14788	-1.80389
		21.1477	40.2432		21.1477	94.931																		3286	-7.08549	1.10865	-6.00438	-3.12313
		21.1623	40.1132		21.1623	95.319																		3285.53	-5.77824	2.82066	-9.8795	-5.42415
		21.1805	39.6241		21.1805	93.3																		3285.06	-9.51204	-5.20184	-12.3214	-5.24677
		21.195	40.2		21.195	91.957																		3284.59	-15.0274	-11.0953	-8.85699	-2.90928
		21.2095	40.0759		21.2095	93.53																		3284.12	-14.3921	-6.31782	-4.58165	-2.961
		21.2277	39.9654		21.2277	94.408																		3283.66	-6.63143	1.29331	-6.33872	-5.68949
		21.2423	40.6514		21.2423	92.992																		3283.19	0.42201	1.6239	-12.2938	-5.64655
		21.2604	38.9995		21.2604	94.254																		3282.72	0.50571	-2.83416	-16.8	-1.82304
		21.275	39.2541		21.275	94.045																		3282.25	-4.07724	-4.84229	-18.4634	-0.74143
		21.2932	40.0564		21.2932	91.611																		3281.78	-7.38427	-4.94629	-17.2827	-4.71155
		21.3077	39.2491		21.3077	95.831																		3281.31	-7.76082	-6.91929	-11.9031	-6.28206
		21.3259	39.435		21.3259	92.505																		3280.85	-8.22323	-8.752	-5.03222	-1.12728
		21.3405	40.5264		21.3405	94.554																		3280.38	-10.9593	-7.32011	-2.60769	2.75138
		21.355	38.7627		21.355	93.465																		3279.91	-14.3298	-5.85616	-3.4194	-2.44877
		21.3732	40.1795		21.3732	91.498																		3279.44	-15.3983	-8.40636	-0.32548	-10.7786
		21.3878	39.6118		21.3878	91.029																		3278.97	-13.4204	-11.8673	4.90662	-11.8345
		21.406	38.3668		21.406	94.319																		3278.51	-9.74514	-11.0418	1.89572	-6.84825
		21.4206	39.6146		21.4206	91.048																		3278.04	-5.71367	-7.18471	-8.87429	-4.33018
		21.4388	39.8564		21.4388	90.748																		3277.57	-2.54011	-4.7294	-13.4035	-5.10866
		21.4533	40.4196		21.4533	92.141																		3277.1	-2.10268	-3.78897	-7.5378	-3.58807
		21.4715	39.2932		21.4715	92.251																		3276.63	-4.81306	-2.39478	-4.83603	-0.1168
		21.4861	38.8118		21.4861	91.166																		3276.16	-7.20655	-2.04816	-12.2451	-0.16536
		21.5007	39.7214		21.5007	91.908																		3275.7	-5.70591	-4.55204	-17.4059	-3.36499
		21.5189	39.1846		21.5189	93.19																		3275.23	-3.01183	-6.96268	-11.9345	-4.46092
		21.5335	39.6241		21.5335	93.208																		3274.76	-5.48071	-5.84099	-7.09721	-3.58872
		21.5517	39.6468		21.5517	92.649																		3274.29	-12.6972	-3.1457	-11.3833	-5.0686
		21.5663	40.545		21.5663	91.284																		3273.82	-16.1352	-2.23638	-13.0182	-7.48466
		21.5845	40.2741		21.5845	91.292																		3273.35	-11.6642	-1.7522	-3.45158	-5.60028
		21.5991	40.3096		21.5991	94.679																		3272.89	-6.38964	0.57698	1.7708	-1.0024
		21.6136	40.8373		21.6136	91.531																		3272.42	-7.22887	1.74411	-11.3694	-0.00618
		21.6319	44.1495		21.6319	90.525																		3271.95	-9.47142	-2.34696	-26.4437	-1.63804
		21.6465	45.3195		21.6465	92.489																		3271.48	-5.1388	-9.30954	-19.9677	1.02889
		21.6647	44.7745		21.6647	92.081																		3271.01	2.69871	-13.0942	-0.24312	7.34698
		21.6793	43.7645		21.6793	97.429																		3270.54	4.44026	-12.0711	5.62177	8.56659
		21.6975	42.4618		21.6975	93.953																		3270.08	-0.46102	-8.88638	-5.90236	2.59479
		21.7121	42.2304		21.7121	93.658																		3269.61	-3.86388	-5.18846	-14.406	-1.94627
		21.7303	41.4777		21.7303	95.377																		3269.14	-3.67067	-2.23334	-11.8447	0.44354
		21.7449	41.2691		21.7449	92.298																		3268.67	-6.08862	-3.55351	-10.0374	4.60156
		21.7595	38.9232		21.7595	93.494																		3268.2	-12.0575	-10.3611	-13.4841	5.14543
		21.7778	39.0504		21.7778	90.445																		3267.73	-13.632	-16.6501	-12.5301	4.90721
		21.7924	39.9059		21.7924	90.785																		3267.27	-7.74348	-15.6202	-5.70177	7.45194
		21.8106	39.4691		21.8106	90.664																		3266.8	-2.61137	-9.31884	-3.93621	9.20976
		21.8252	38.1309		21.8252	89.392																		3266.33	-4.80635	-5.5292	-8.91488	5.69847
		21.8435	39.86		21.8435	89.729																		3265.86	-9.25733	-6.69421	-9.50514	0.03973
		21.8581	39.87		21.8581	87.362																		3265.39	-8.71981	-8.43985	-3.64053	-1.27146
		21.8763	39.9527		21.8763	90.594																		3264.93	-5.24172	-7.7772	-2.78097	2.03147
		21.8909	38.9332		21.8909	89.399																		3264.46	-4.867	-6.0677	-10.3575	4.02812
		21.9056	39.7341		21.9056	89.83																		3263.99	-7.33611	-4.50783	-15.6816	0.95304
		21.9238	40.5877		21.9238	92.23																		3263.52	-8.6852	-2.99186	-13.8673	-4.29429
		21.9384	39.13		21.9384	92.185																		3263.05	-9.15557	-2.97416	-12.677	-6.04549
		21.9567	39.0527		21.9567	91.553																		3262.58	-11.0245	-5.50958	-14.6959	-2.65324
		21.9713	38.5391		21.9713	89.962																		3262.12	-12.3356	-7.29429	-11.6846	1.23627
		21.9896	39.8818		21.9896	88.806																		3261.65	-10.0612	-4.88287	-2.76062	0.02692
		22.0042	39.66		22.0042	90.273																		3261.18	-6.91171	-1.7206	-0.01638	-5.35551
		22.0188	40.6354		22.0188	90.015																		3260.71	-8.30879	-3.78609	-8.48698	-8.30849
		22.0371	37.8432		22.0371	89.857																		3260.24	-14.1966	-8.85881	-16.7712	-6.00995
		22.0517	39.0395		22.0517	92.089																		3259.77	-19.4428	-8.36823	-15.3993	-3.45628
		22.07	38.5914		22.07	90.995																		3259.31	-20.8289	-0.83293	-9.79431	-4.96497
		22.0846	38.5236		22.0846	89.954																		3258.84	-18.7724	4.90151	-7.31912	-6.92881
		22.1029	39.4432		22.1029	89.719																		3258.37	-14.1318	2.35808	-5.44133	-4.38812
		22.1175	39.2532		22.1175	89.199																		3257.9	-8.45502	-4.23144	-1.03931	-0.10262
		22.1358	38.6673		22.1358	92.048																		3257.43	-5.56444	-7.83087	1.09969	-0.14933
		22.1504	39.2405		22.1504	91.515																		3256.96	-7.4684	-8.07549	-2.3162	-3.99768
		22.1651	38.8464		22.1651	88.548																		3256.5	-9.97219	-8.25628	-5.67139	-6.38322
		22.1834	38.1859		22.1834	89.284																		3256.03	-7.6792	-8.27308	-4.09738	-6.32644
		22.198	40.0882		22.198	89.498																		3255.56	-2.38776	-5.9675	-1.36349	-6.64549
		22.2163	37.8182		22.2163	89.58																		3255.09	-0.96453	-2.27113	-1.67951	-6.79799
		22.2309	38.7914		22.2309	89.13																		3254.62	-5.19164	-0.4176	-2.36113	-4.25726
		22.2492	39.405		22.2492	86.436																		3254.16	-9.54095	-1.57151	-0.50286	-1.33921
		22.2639	39.8232		22.2639	88.688																		3253.69	-9.91889	-3.98648	1.13637	-2.45131
		22.2822	39.3568		22.2822	89.016																		3253.22	-8.98383	-5.16036	-0.09168	-5.67291
		22.2968	38.75		22.2968	88.783																		3252.75	-10.286	-3.68414	-2.65966	-5.27926
		22.3115	39.5532		22.3115	90.714																		3252.28	-11.7069	-0.94252	-6.19162	-1.816
		22.3298	37.8964		22.3298	89.82																		3251.81	-8.75995	-0.97584	-12.5565	-1.22799
		22.3444	39.5527		22.3444	87.803																		3251.35	-2.14487	-5.45139	-18.4148	-4.30503
		22.3628	39.7514		22.3628	89.895																		3250.88	2.22256	-9.32692	-15.9487	-5.62286
		22.3774	37.6814		22.3774	90.565																		3250.41	0.80213	-6.33695	-5.29881	-3.39244
		22.3957	40.4614		22.3957	89.741																		3249.94	-3.13369	1.3585	2.54335	-1.96212
		22.4104	38.1705		22.4104	88.642																		3249.47	-4.17636	5.13952	0.16704	-3.5305
		22.425	38.7482		22.425	86.424																		3249	-1.90843	2.26022	-6.67088	-5.21908
		22.4434	38.1696		22.4434	88.924																		3248.54	-0.802	-0.95879	-8.6288	-5.42657
		22.458	39.9855		22.458	86.695																		3248.07	-3.58574	-0.29142	-4.93761	-5.5931
		22.4764	39.5555		22.4764	90.488																		3247.6	-7.82338	0.02361	-1.25116	-4.94169
		22.491	39.2555		22.491	87.868																		3247.13	-9.94645	-3.88057	-1.27095	-1.28719
		22.5094	38.8991		22.5094	90.304																		3246.66	-9.52799	-7.99009	-4.82897	2.21596
		22.524	39.1632		22.524	89.119																		3246.19	-7.60528	-7.60208	-9.62019	-0.42745
		22.5424	37.5268		22.5424	89.696																		3245.73	-4.00381	-5.48781	-11.667	-7.50307
		22.557	38.9041		22.557	90.358																		3245.26	0.51984	-6.10608	-8.16171	-10.265
		22.5717	40.3273		22.5717	87.886																		3244.79	2.50653	-7.22598	-1.86055	-6.23704
		22.5901	38.6		22.5901	85.429																		3244.32	0.38108	-4.73605	1.25146	-2.94417
		22.6047	39.6486		22.6047	87.476																		3243.85	-1.83597	-1.14682	-0.38673	-5.25446
		22.6231	38.8986		22.6231	88.923																		3243.39	-0.3987	-1.35704	-2.64187	-7.88092
		22.6378	39.1964		22.6378	88.57																		3242.92	1.18984	-3.67777	-2.42127	-5.24493
		22.6561	38.6345		22.6561	88.779																		3242.45	-2.59328	-3.28293	-1.69176	-0.99717
		22.6708	38.9909		22.6708	88.213																		3241.98	-9.18126	-1.49937	-4.53653	-1.60024
		22.6891	39.7645		22.6891	90.43																		3241.51	-10.8788	-2.95673	-12.7996	-6.07245
		22.7038	39.4091		22.7038	89.534																		3241.04	-7.12065	-5.83699	-23.1683	-8.28349
		22.7185	39.0395		22.7185	90.079																		3240.58	-4.98912	-4.29804	-26.9053	-5.96999
		22.7369	38.5977		22.7369	89.044																		3240.11	-6.94893	0.60029	-17.2384	-2.44625
		22.7516	38.1036		22.7516	89.522																		3239.64	-7.62517	2.01087	-0.23429	-1.49825
		22.7699	38.7745		22.7699	89.044																		3239.17	-4.91802	-0.81285	8.40903	-3.98081
		22.7846	37.0186		22.7846	88.648																		3238.7	-4.18733	-1.59311	2.62794	-7.76815
		22.803	38.2568		22.803	88.828																		3238.23	-7.32096	1.01664	-5.71511	-9.21785
		22.8177	39.3514		22.8177	88.753																		3237.77	-7.8334	0.72922	-4.69334	-6.65639
		22.8324	40.2377		22.8324	89.013																		3237.3	-2.87662	-4.4721	0.7894	-3.10992
		22.8508	39.915		22.8508	89.665																		3236.83	-0.30166	-7.68744	0.08972	-2.99078
		22.8655	39.0882		22.8655	90.928																		3236.36	-5.72211	-4.78552	-4.32347	-6.11623
		22.8838	38.5709		22.8838	90.869																		3235.89	-11.5331	-1.68081	-2.87137	-8.31901
		22.8985	39.3023		22.8985	89.033																		3235.42	-8.80294	-4.13642	2.72574	-7.56618
		22.9169	40.1236		22.9169	92.015																		3234.96	-2.4621	-8.18189	2.19583	-5.52205
		22.9316	39.1291		22.9316	89.205																		3234.49	-2.86238	-7.49445	-5.59204	-3.63531
		22.95	38.6795		22.95	87.896																		3234.02	-7.94867	-3.66395	-12.0028	-2.1296
		22.9647	39.2255		22.9647	89.578																		3233.55	-7.20025	-1.54288	-13.5003	-2.15635
		22.9794	40.3404		22.9794	88.944																		3233.08	-0.37512	0.10133	-13.7657	-4.11727
		22.9978	39.6691		22.9978	90.304																		3232.61	1.66861	4.79865	-13.0402	-4.87736
		23.0126	40.8177		23.0126	89.644																		3232.15	-4.84535	9.125	-8.55621	-2.02832
		23.031	39.3755		23.031	88.254																		3231.68	-10.6916	6.40143	-3.76106	0.53817
		23.0457	40.1686		23.0457	89.491																		3231.21	-8.79287	-1.82467	-4.12772	-2.26249
		23.0641	40.1891		23.0641	89.924																		3230.74	-4.09244	-6.57582	-5.83396	-7.57619
		23.0788	41.5468		23.0788	89.766																		3230.27	-3.94885	-4.15624	-1.83153	-8.36058
		23.0972	41.2486		23.0972	90.044																		3229.81	-7.85791	-0.57137	3.29629	-5.24766
		23.1119	43.0291		23.1119	89.66																		3229.34	-11.5655	-1.41272	-0.98663	-5.4798
		23.1267	44.48		23.1267	89.46																		3228.87	-13.8543	-3.7469	-12.3628	-9.7336
		23.1451	47.4368		23.1451	90.781																		3228.4	-14.4994	-1.66262	-17.6238	-10.2532
		23.1598	50.6359		23.1598	93.874																		3227.93	-11.9005	4.22321	-12.7275	-4.45699
		23.1782	59.1568		23.1782	92.654																		3227.46	-7.13694	7.18271	-5.89281	-0.1155
		23.1929	70.5714		23.1929	96.657																		3227	-4.68611	3.30932	-1.2275	-2.53231
		23.2114	86.3777		23.2114	99.732																		3226.53	-5.45545	-3.13946	4.81345	-5.92765
		23.2261	99.3945		23.2261	113.119																		3226.06	-5.07123	-4.57696	10.1145	-3.60472
		23.2408	99.5459		23.2408	122.017																		3225.59	-2.48225	0.62013	6.68073	1.22563
		23.2593	90.8527		23.2593	135.166																		3225.12	-3.13755	5.67957	-3.77101	1.74304
		23.274	75.9464		23.274	141.982																		3224.65	-8.88432	3.68004	-9.69953	-1.61483
		23.2924	61.9591		23.2924	138.55																		3224.19	-12.1639	-3.55422	-8.33518	-3.86212
		23.3072	54.1832		23.3072	124.684																		3223.72	-7.0219	-8.07912	-9.0172	-4.4069
		23.3256	49.0291		23.3256	112.635																		3223.25	0.52975	-6.42602	-14.3676	-6.11165
		23.3404	45.9586		23.3404	100.56																		3222.78	1.26492	-2.82912	-14.1876	-8.48582
		23.3588	43.5414		23.3588	96.361																		3222.31	-3.26592	-1.47257	-4.03425	-8.42263
		23.3736	41.9436		23.3736	94.354																		3221.84	-4.70156	-1.28493	5.07651	-6.08083
		23.3883	41.3959		23.3883	88.264																		3221.38	-2.20912	-0.67047	3.36812	-4.59092
		23.4068	40.5059		23.4068	90.889																		3220.91	-2.49993	-1.49941	-3.75303	-4.81958
		23.4215	41.3323		23.4215	87.616																		3220.44	-6.75742	-4.45338	-6.49732	-4.76023
		23.44	40.2727		23.44	88.825																		3219.97	-8.2225	-5.67337	-4.8795	-3.59389
		23.4548	40.8918		23.4548	88.417																		3219.5	-4.32186	-2.91909	-4.11451	-2.93927
		23.4732	40.0318		23.4732	87.746																		3219.04	-1.44667	-0.28534	-4.49328	-4.13153
		23.488	40.7054		23.488	87.339																		3218.57	-4.00423	-1.20347	-3.54187	-6.39323
		23.5064	40.4459		23.5064	90.01																		3218.1	-6.93382	-1.43146	-2.07132	-7.74774
		23.5212	39.3932		23.5212	89.23																		3217.63	-4.19504	4.03265	-2.15156	-7.1228
		23.536	40.5346		23.536	88.21																		3217.16	1.68862	10.9492	-3.65001	-6.02507
		23.5544	40.385		23.5544	88.347																		3216.69	4.18261	11.0423	-6.0124	-7.37872
		23.5692	41.2618		23.5692	86.629																		3216.23	2.02841	4.95856	-8.86906	-11.1445
		23.5877	40.7759		23.5877	88.052																		3215.76	-1.50304	1.24867	-9.82531	-12.857
		23.6025	39.5914		23.6025	89.732																		3215.29	-4.64823	3.00326	-7.07755	-9.62083
		23.6209	39.1827		23.6209	88.673																		3214.82	-6.8598	4.32243	-3.77295	-5.40607
		23.6357	39.2036		23.6357	89.293																		3214.35	-5.92935	1.22545	-3.45739	-5.61023
		23.6505	40.3718		23.6505	87.784																		3213.88	-1.45726	-2.28136	-3.17821	-8.35722
		23.669	39.9577		23.669	86.082																		3213.42	1.40294	-1.92949	0.93821	-7.70066
		23.6837	40.0977		23.6837	85.543																		3212.95	-2.02046	-0.07655	4.28777	-4.2427
		23.7022	40.4923		23.7022	87.491																		3212.48	-8.03353	-0.96915	0.41462	-4.37107
		23.717	41.1132		23.717	88.421																		3212.01	-9.31225	-4.08181	-5.56131	-8.46521
		23.7355	40.2641		23.7355	88.782																		3211.54	-6.10514	-5.99074	-2.83401	-9.02734
		23.7503	39.2786		23.7503	87.498																		3211.07	-5.27428	-5.52679	6.4941	-3.27462
		23.7688	41.4132		23.7688	87.174																		3210.61	-8.51127	-3.98664	8.3776	1.39644
		23.7836	40.9177		23.7836	84.159																		3210.14	-9.88993	-2.50708	-1.91578	-0.83594
		23.7984	39.8141		23.7984	87.085																		3209.67	-6.76584	-1.34364	-12.5093	-5.14927
		23.8169	41.7223		23.8169	86.67																		3209.2	-4.56322	-0.27449	-12.3408	-4.85655
		23.8317	42.8568		23.8317	88.241																		3208.73	-6.88111	1.04639	-4.61792	-2.21525
		23.8502	40.7527		23.8502	86.921																		3208.27	-8.63836	2.04262	1.16685	-3.10988
		23.865	42.4664		23.865	90.057																		3207.8	-4.84587	1.59737	1.27832	-6.40894
		23.8835	42.7764		23.8835	89.04																		3207.33	0.13095	1.11285	-1.88185	-6.75474
		23.8983	43.3514		23.8983	89.024																		3206.86	-0.8506	4.23201	-4.00547	-4.40361
		23.9168	44.355		23.9168	90.399																		3206.39	-6.35802	10.1712	-1.39533	-4.1615
		23.9316	44.2991		23.9316	89.139																		3205.92	-9.10311	11.4198	4.711	-6.35225
		23.9464	46.385		23.9464	90.545																		3205.46	-7.12907	3.89511	7.13937	-6.44407
		23.965	49.145		23.965	88.959																		3204.99	-4.80628	-4.55326	2.50605	-3.2479
		23.9798	50.4923		23.9798	92.541																		3204.52	-4.31796	-3.85408	-1.83308	-0.7734
		23.9983	52.7414		23.9983	93.682																		3204.05	-3.60333	3.08899	0.80957	-1.34713
		24.0131	59.7473		24.0131	93.195																		3203.58	-2.39281	4.91664	3.75557	-2.58059
		24.0317	68.9895		24.0317	95.472																		3203.11	-3.15672	-0.06034	-2.24429	-2.34292
		24.0465	89.7009		24.0465	98.356																		3202.65	-5.2874	-2.12775	-11.0819	-1.90493
		24.0613	122.447		24.0613	104.258																		3202.18	-4.81343	2.54564	-9.55174	-2.46775
		24.0798	178.418		24.0798	115.53																		3201.71	-1.45079	5.63793	0.15858	-2.54228
		24.0947	254.494		24.0947	131.43																		3201.24	-0.18701	1.56293	3.53458	-0.92131
		24.1132	349.216		24.1132	167.698																		3200.77	-3.74808	-3.48308	-2.1516	0.66266
		24.128	427.16		24.128	225.639																		3200.3	-8.39853	-3.36283	-4.92314	0.14943
		24.1466	451.014		24.1466	317.585																		3199.84	-9.48845	-1.86949	-0.00757	-1.50505
		24.1614	408.131		24.1614	413.357																		3199.37	-6.95678	-3.50595	3.55076	-1.87923
		24.18	317.055		24.18	469.47																		3198.9	-3.23712	-4.69531	0.81256	-0.92757
		24.1948	225.592		24.1948	452.722																		3198.43	0.26565	-2.57622	-2.1211	-0.94849
		24.2096	150.64		24.2096	369.712																		3197.96	2.33955	-2.6136	-2.85185	-2.69175
		24.2282	106.803		24.2282	266.582																		3197.49	1.36169	-7.50131	-7.24466	-3.64901
		24.2431	79.0409		24.2431	186.997																		3197.03	-1.85227	-8.10383	-14.6115	-1.53792
		24.2616	64.6291		24.2616	138.363																		3196.56	-3.537	2.17384	-15.1016	1.86414
		24.2765	55.9377		24.2765	114.175																		3196.09	-1.67267	12.2511	-7.44119	2.58305
		24.295	53.7341		24.295	106.214																		3195.62	1.18622	7.59062	-3.06274	-0.11696
		24.3099	49.5682		24.3099	98.3																		3195.15	1.57895	-5.86468	-6.53652	-2.71745
		24.3284	47.7936		24.3284	95.085																		3194.69	-0.6227	-8.70045	-8.12609	-2.51703
		24.3433	48.1714		24.3433	93.872																		3194.22	-3.0484	2.60801	-2.69096	-1.01105
		24.3582	47.5236		24.3582	92.648																		3193.75	-3.71155	10.4626	0.50133	-0.74414
		24.3767	50.355		24.3767	93.736																		3193.28	-2.10933	2.99755	-4.56639	-1.55076
		24.3916	54.4077		24.3916	91.532																		3192.81	0.32082	-9.48825	-9.06756	-2.21238
		24.4102	59.7154		24.4102	93.916																		3192.34	0.51353	-11.4227	-5.79817	-3.23136
		24.425	65.135		24.425	93.958																		3191.88	-2.80271	-2.8083	-2.7988	-4.90346
		24.4436	65.3645		24.4436	98.561																		3191.41	-6.2526	5.19286	-8.42974	-4.89374
		24.4585	61.3959		24.4585	100.706																		3190.94	-5.9213	6.49413	-14.9188	-1.39537
		24.4734	55.1618		24.4734	104.386																		3190.47	-3.78959	3.15438	-10.152	2.9349
		24.4919	49.6336		24.4919	101.62																		3190	-5.1818	-1.74492	2.37611	3.96128
		24.5068	46.3491		24.5068	99.636																		3189.53	-9.77341	-6.14584	7.78809	1.70744
		24.5254	42.1095		24.5254	95.854																		3189.07	-11.2736	-7.46195	-0.66978	-0.64429
		24.5403	42.9409		24.5403	92.123																		3188.6	-7.47139	-5.3352	-15.3914	-1.94281
		24.5589	42.3591		24.5589	90.9																		3188.13	-4.02551	-3.39527	-24.2371	-3.14585
		24.5738	41.7304		24.5738	87.705																		3187.66	-5.34997	-3.78	-20.8861	-3.53666
		24.5924	41.2077		24.5924	89.052																		3187.19	-8.03469	-3.27159	-9.19686	-1.65133
		24.6073	41.4459		24.6073	87.941																		3186.72	-7.43306	0.67965	-0.44139	0.55935
		24.6222	40.8359		24.6222	86.938																		3186.26	-5.09006	4.00934	-1.70098	-0.62317
		24.6408	38.7482		24.6408	87.916																		3185.79	-4.66448	1.68479	-6.72577	-4.62417
		24.6557	40.17		24.6557	85.596																		3185.32	-5.39332	-3.73412	-5.21393	-6.591
		24.6743	39.8364		24.6743	89.34																		3184.85	-5.01645	-5.37659	0.57515	-4.1099
		24.6892	39.9154		24.6892	86.275																		3184.38	-4.88347	-2.31093	-0.42558	-0.0734
		24.7078	39.6777		24.7078	87.846																		3183.92	-6.44698	-0.37998	-8.43776	1.79081
		24.7227	39.7277		24.7227	88.707																		3183.45	-6.61674	-2.93356	-11.1392	0.91536
		24.7413	40.1146		24.7413	83.539																		3182.98	-2.81218	-6.2938	-3.93503	-0.97825
		24.7562	40.2441		24.7562	87.813																		3182.51	0.82807	-5.73042	2.72786	-1.82861
		24.7711	39.8195		24.7711	85.156																		3182.04	-0.88995	-1.70118	0.88916	-0.37797
		24.7897	39.2114		24.7897	85.885																		3181.57	-5.0659	1.78913	-4.11184	2.09015
		24.8046	38.7773		24.8046	86.516																		3181.11	-4.59365	2.22455	-6.07404	2.18355
		24.8233	38.9136		24.8233	87.413																		3180.64	0.44142	0.11264	-7.54329	-0.70424
		24.8382	39.2546		24.8382	85.193																		3180.17	2.86528	-2.71911	-10.1256	-2.14484
		24.8568	39.0659		24.8568	86.237																		3179.7	-0.46379	-4.73112	-8.24847	0.80609
		24.8717	39.4882		24.8717	85.705																		3179.23	-4.93858	-5.37276	-0.76848	3.65942
		24.8867	39.6405		24.8867	89.563																		3178.76	-6.18648	-5.07753	2.75283	0.72801
		24.9053	38.9886		24.9053	87.966																		3178.3	-4.95539	-4.28161	-3.90101	-4.89882
		24.9202	38.8382		24.9202	88.104																		3177.83	-2.79112	-2.61442	-12.8363	-4.73627
		24.9389	39.2296		24.9389	85.852																		3177.36	0.69522	0.13673	-13.2937	2.3773
		24.9538	38.4514		24.9538	86.322																		3176.89	4.19249	2.66119	-5.64784	8.36261
		24.9725	38.6255		24.9725	86.806																		3176.42	4.0442	3.03473	2.00177	7.50387
		24.9874	38.0496		24.9874	88.067																		3175.95	-0.25953	0.96656	3.65785	2.9801
		25.006	39.3		25.006	86.838																		3175.49	-4.68969	-2.00718	-2.21332	0.09332
		25.021	38.3477		25.021	86.656																		3175.02	-6.82462	-4.4228	-11.6965	-0.53434
		25.0359	39.0082		25.0359	86.439																		3174.55	-8.54855	-5.67084	-14.419	-0.45667
		25.0546	38.4991		25.0546	85.084																		3174.08	-10.5106	-5.12137	-3.79872	0.29879
		25.0695	39.9618		25.0695	85.477																		3173.61	-9.29779	-2.41042	10.0913	1.43325
		25.0882	39.1686		25.0882	86.117																		3173.15	-3.5627	0.89109	10.3731	1.21586
		25.1031	39.7068		25.1031	83.307																		3172.68	1.66542	1.79698	-2.28612	-0.33291
		25.1218	39.2318		25.1218	84.868																		3172.21	1.00946	-0.677	-10.0869	-0.66087
		25.1367	39.3641		25.1367	86.494																		3171.74	-4.1438	-3.92527	-5.42812	1.2018
		25.1554	37.9677		25.1554	84.034																		3171.27	-8.25058	-4.83503	-0.29929	3.24654
		25.1704	38.9914		25.1704	86.763																		3170.8	-8.51353	-3.32657	-3.31688	4.33356
		25.1853	38.7082		25.1853	86.166																		3170.34	-5.93962	-1.55714	-6.59995	5.70361
		25.204	40.2059		25.204	87.075																		3169.87	-2.57053	-0.944	-4.20293	7.68667
		25.219	38.4709		25.219	86.574																		3169.4	-1.13546	-1.72771	-4.56717	8.64907
		25.2377	39.515		25.2377	85.837																		3168.93	-4.31924	-4.07537	-12.6381	8.00989
		25.2526	38.8609		25.2526	85.358																		3168.46	-10.4151	-7.03679	-17.0599	6.78927
		25.2713	39.8736		25.2713	87.452																		3167.99	-12.7693	-7.4646	-9.26405	5.08807
		25.2863	37.7714		25.2863	86.267																		3167.53	-8.09636	-3.40141	0.20832	2.84904
		25.3012	39.2255		25.3012	87.714																		3167.06	-2.38865	1.72386	-0.65178	2.45483
		25.32	38.845		25.32	87.445																		3166.59	-3.09164	2.26207	-5.8075	5.79045
		25.3349	38.0809		25.3349	85.996																		3166.12	-8.01505	-1.61574	-5.06025	9.47203
		25.3536	37.9791		25.3536	87.126																		3165.65	-8.91834	-3.35642	-3.50534	8.61127
		25.3686	38.8586		25.3686	87.603																		3165.18	-4.80188	0.74211	-9.37099	4.71822
		25.3873	38.5159		25.3873	86.976																		3164.72	-3.39862	6.10359	-14.8021	3.43581
		25.4023	38.5104		25.4023	88.601																		3164.25	-8.14245	6.5292	-8.46527	4.73875
		25.421	39.0055		25.421	86.916																		3163.78	-11.7855	2.16311	2.40014	2.88934
		25.436	38.4096		25.436	87.271																		3163.31	-7.20167	-2.90149	2.98495	-3.09251
		25.451	40.5996		25.451	86.877																		3162.84	1.51773	-6.98846	-3.47156	-6.87954
		25.4697	40.4768		25.4697	86.003																		3162.37	4.31428	-10.005	-2.17604	-4.84399
		25.4847	40.26		25.4847	87.316																		3161.91	-1.98363	-9.80237	6.12039	-1.15637
		25.5034	39.4932		25.5034	87.362																		3161.44	-11.0959	-5.36228	6.52531	-0.21812
		25.5184	42.1968		25.5184	86.733																		3160.97	-15.4898	-1.13626	-2.89379	-1.05328
		25.5371	44.4573		25.5371	88.02																		3160.5	-12.9499	-1.8136	-7.12119	-2.07515
		25.5521	48.06		25.5521	91.24																		3160.03	-6.52818	-4.63071	0.10396	-4.26215
		25.5709	51.4545		25.5709	86.053																		3159.57	-1.56654	-3.69362	6.44601	-6.23704
		25.5859	55.8768		25.5859	91.901																		3159.1	-1.54494	-0.25726	2.7028	-3.48448
		25.6009	56.3859		25.6009	95.855																		3158.63	-4.16705	-0.65673	-2.83062	3.33529
		25.6196	54.3291		25.6196	98.498																		3158.16	-3.45687	-4.76268	-0.34598	6.3712
		25.6346	49.7886		25.6346	98.047																		3157.69	1.77414	-5.73173	4.86633	1.88778
		25.6534	46.3514		25.6534	97.734																		3157.22	4.80298	-2.15734	2.4822	-3.05672
		25.6684	42.9682		25.6684	97.196																		3156.76	0.19115	-0.65622	-5.255	-1.09688
		25.6871	41.4423		25.6871	93.746																		3156.29	-7.42231	-3.62092	-6.9982	4.25975
		25.7021	41.465		25.7021	89.883																		3155.82	-9.41041	-4.33479	0.72757	4.79024
		25.7172	39.0659		25.7172	89.002																		3155.35	-5.49944	0.98422	8.95386	0.23499
		25.7359	39.4395		25.7359	88.252																		3154.88	-3.14563	5.65583	8.1771	-2.63666
		25.7509	39.0473		25.7509	89.451																		3154.41	-5.68544	3.50771	-0.71894	-0.91479
		25.7697	39.4532		25.7697	89.401																		3153.95	-8.60876	-0.88473	-8.40393	1.53115
		25.7847	39.6054		25.7847	87.053																		3153.48	-8.23464	-0.47779	-7.50462	1.06197
		25.8035	38.5668		25.8035	87.641																		3153.01	-6.70636	2.88662	-0.05579	-1.52334
		25.8185	40.3373		25.8185	86.313																		3152.54	-6.29433	3.66974	5.26433	-3.85384
		25.8373	39.5736		25.8373	87.666																		3152.07	-5.50421	2.85398	2.88855	-4.94934
		25.8523	38.7895		25.8523	86.225																		3151.6	-3.85754	3.98328	-4.06784	-4.91541
		25.8674	38.9677		25.8674	87.01																		3151.14	-4.40297	4.50742	-8.56938	-4.15653
		25.8862	39.8259		25.8862	88.486																		3150.67	-7.76584	0.85398	-7.8319	-3.06761
		25.9012	39.9305		25.9012	87.859																		3150.2	-9.21508	-2.48897	-4.89977	-1.66217
		25.92	39.6936		25.92	87.519																		3149.73	-5.91238	0.45475	-3.66101	-0.38222
		25.935	39.0132		25.935	87.041																		3149.26	-2.22314	5.15575	-4.49236	-1.041
		25.9538	38.3141		25.9538	87.126																		3148.8	-3.16365	2.68709	-4.49812	-4.47744
		25.9689	38.9718		25.9689	87.97																		3148.33	-6.8052	-4.50302	-1.13504	-7.58392
		25.9877	40.3523		25.9877	88.285																		3147.86	-8.15439	-5.42928	4.26833	-6.47729
		26.0027	39.3954		26.0027	88.022																		3147.39	-6.94788	1.19345	7.38408	-2.75716
		26.0178	39.0032		26.0178	85.32																		3146.92	-6.3009	4.57055	6.26517	-1.8668
		26.0366	38.9582		26.0366	87.534																		3146.45	-6.43863	-0.26152	3.76644	-4.52688
		26.0516	39.6345		26.0516	84.443																		3145.99	-5.17129	-4.87418	2.39664	-5.44145
		26.0704	39.8032		26.0704	85.872																		3145.52	-2.80173	-2.33713	0.20749	-2.32507
		26.0855	38.5227		26.0855	88.363																		3145.05	-1.67644	1.8865	-3.86398	-0.15788
		26.1043	39.05		26.1043	88.863																		3144.58	-2.00637	0.61951	-4.77713	-3.15177
		26.1194	38.9404		26.1194	88.342																		3144.11	-2.1815	-3.04409	1.10726	-7.88619
		26.1344	38.3009		26.1344	86.747																		3143.64	-2.10226	-2.46654	6.6163	-8.65011
		26.1533	40.6245		26.1533	87.04																		3143.18	-2.67085	1.05088	1.89164	-5.32646
		26.1683	38.8332		26.1683	91.281																		3142.71	-3.1616	1.88503	-9.16534	-1.7538
		26.1871	40.6827		26.1871	88.917																		3142.24	-2.16671	0.07881	-12.055	0.12583
		26.2022	39.4614		26.2022	87.029																		3141.77	0.05516	-0.29329	-2.7868	0.39122
		26.2211	40.5691		26.2211	89.01																		3141.3	2.42407	0.796	6.03123	-1.38501
		26.2361	39.5923		26.2361	86.959																		3140.83	4.39453	0.3334	4.25215	-4.69023
		26.255	39.9018		26.255	85.499																		3140.37	4.87464	-0.93356	-2.03618	-6.54028
		26.2701	40.6195		26.2701	88.922																		3139.9	2.75432	0.5301	-2.22744	-4.99005
		26.2851	40.8536		26.2851	88.517																		3139.43	-0.07292	4.42737	3.20747	-2.23126
		26.304	41.5564		26.304	89.531																		3138.96	-0.49452	6.66876	6.95966	-1.40424
		26.3191	41.4427		26.3191	88.254																		3138.49	-0.45606	5.44874	7.00378	-2.36007
		26.3379	42.4046		26.3379	88.161																		3138.03	-5.16389	2.72186	5.82999	-2.94604
		26.353	44.4404		26.353	88.971																		3137.56	-12.2686	0.24376	3.20427	-2.43178
		26.3719	46.61		26.3719	87.678																		3137.09	-11.1262	-1.89409	-1.86008	-1.6815
		26.387	54.1686		26.387	88.979																		3136.62	1.32048	-3.33964	-5.66336	-1.80334
		26.4058	61.5645		26.4058	93.402																		3136.15	12.2474	-3.43664	-3.80708	-3.67747
		26.4209	72.6259		26.4209	95.372																		3135.68	9.24519	-2.53813	1.82776	-6.58455
		26.436	75.6264		26.436	101.994																		3135.22	-2.09582	-0.92051	5.90014	-7.27932
		26.4549	75.2527		26.4549	109.192																		3134.75	-7.45359	2.19025	6.95679	-3.80845
		26.47	67.7568		26.47	116.342																		3134.28	-4.878	6.07308	7.04716	0.14709
		26.4889	57.1991		26.4889	119.111																		3133.81	-4.00482	7.14425	6.68736	-0.53302
		26.504	50.1659		26.504	117.192																		3133.34	-7.66656	3.3447	4.98505	-4.17208
		26.5229	45.515		26.5229	106.384																		3132.87	-8.50737	-1.88709	2.65013	-4.39111
		26.538	43.9836		26.538	100.88																		3132.41	-4.12166	-3.29225	0.96547	-0.80337
		26.5531	42.0327		26.5531	99.845																		3131.94	-1.98678	0.03689	-0.19406	-0.08911
		26.572	42.0804		26.572	96.045																		3131.47	-6.12969	4.95265	-0.4566	-4.50771
		26.5871	40.4355		26.5871	93.04																		3131	-10.2471	8.67732	1.9868	-7.52492
		26.606	40.6373		26.606	96.305																		3130.53	-8.40086	9.83312	6.41793	-4.62229
		26.6211	40.2805		26.6211	95.655																		3130.06	-3.20856	7.41913	7.96849	-0.5179
		26.64	39.1882		26.64	95.718																		3129.6	0.82294	2.61217	3.68262	-0.39787
		26.6551	40.0354		26.6551	92.87																		3129.13	3.7905	-0.33695	-2.16478	-1.31608
		26.674	40.5336		26.674	94.747																		3128.66	6.08631	1.04019	-2.45719	1.14587
		26.6892	40.4714		26.6892	92.492																		3128.19	5.19068	3.45907	4.09698	4.08531
		26.7043	41.3159		26.7043	92.705																		3127.72	0.9439	2.74765	11.1615	2.74282
		26.7232	39.185		26.7232	91.243																		3127.25	-2.54013	0.58018	11.4482	-0.37425
		26.7384	39.0404		26.7384	91.651																		3126.79	-3.57896	1.58593	4.51708	-0.02557
		26.7573	40.0486		26.7573	89.719																		3126.32	-5.07872	5.50489	-2.06369	1.93197
		26.7724	40.1086		26.7724	91.047																		3125.85	-7.40825	7.67117	-0.73028	-0.13125
		26.7913	40.3246		26.7913	87.482																		3125.38	-6.4601	6.35114	6.34011	-4.83539
		26.8065	40.0795		26.8065	88.502																		3124.91	-1.83144	4.12288	9.19782	-5.26638
		26.8254	40.0373		26.8254	91.021																		3124.45	0.77561	2.53936	4.05116	-0.82678
		26.8406	40.2214		26.8406	89.935																		3123.98	-1.03068	1.01892	-0.50003	0.94877
		26.8557	39.4723		26.8557	86.873																		3123.51	-2.23794	0.63544	3.49277	-3.81791
		26.8746	38.5559		26.8746	91.881																		3123.04	0.15859	2.95538	10.1574	-8.97001
		26.8898	38.4791		26.8898	88.573																		3122.57	1.56055	5.127	8.3844	-7.31453
		26.9087	39.2373		26.9087	86.614																		3122.1	-1.45749	2.69525	-0.95316	-1.03398
		26.9239	39.3609		26.9239	88.526																		3121.64	-4.48778	-2.25281	-6.98342	1.44491
		26.9428	39.0632		26.9428	88.246																		3121.17	-3.25252	-3.01872	-5.43479	-3.20469
		26.958	39.9991		26.958	86.363																		3120.7	-1.06702	0.59109	-1.92505	-9.24131
		26.9732	38.0482		26.9732	86.373																		3120.23	-1.87531	1.51352	0.09301	-9.50942
		26.9921	39.4391		26.9921	85.418																		3119.76	-2.52467	-1.7147	2.71637	-4.03278
		27.0073	39.8559		27.0073	86.912																		3119.29	0.71182	-1.00035	4.7066	1.10307
		27.0263	40.3905		27.0263	85.529																		3118.83	3.83264	7.09172	1.39011	1.96863
		27.0414	39.8918		27.0414	88.036																		3118.36	1.51538	12.796	-4.86184	0.49156
		27.0604	40.1264		27.0604	84.481																		3117.89	-2.74706	7.50265	-5.72636	-0.48918
		27.0756	38.6559		27.0756	87.499																		3117.42	-1.55796	-1.20292	-0.85995	-1.69421
		27.0946	40.0082		27.0946	86.155																		3116.95	4.21047	-0.17753	0.79342	-4.16243
		27.1097	38.5232		27.1097	87.648																		3116.48	6.61226	8.75636	-3.45431	-5.29498
		27.1249	39.6573		27.1249	85.979																		3116.02	2.83142	12.0443	-4.97903	-2.61171
		27.1439	39.7359		27.1439	88.179																		3115.55	-1.47257	6.34662	1.38935	1.2936
		27.1591	40.055		27.1591	85.808																		3115.08	-1.36638	3.10693	8.62196	2.61418
		27.1781	39.2777		27.1781	86.571																		3114.61	1.12596	8.73593	8.72114	2.61499
		27.1932	39.7382		27.1932	87.368																		3114.14	1.50084	13.6788	3.03258	4.20374
		27.2122	39.2573		27.2122	87.262																		3113.68	-0.90585	8.05396	-3.44797	4.82674
		27.2274	39.2209		27.2274	87.28																		3113.21	-3.05123	-2.33507	-8.878	0.27035
		27.2464	39.97		27.2464	86.816																		3112.74	-2.55985	-5.07382	-11.2964	-6.08272
		27.2616	39.5645		27.2616	87.434																		3112.27	-0.63332	0.57582	-7.68245	-6.41978
		27.2768	38.7323		27.2768	86.203																		3111.8	-0.65288	4.74992	-0.59416	-0.73147
		27.2958	39.7427		27.2958	88.917																		3111.33	-3.59927	2.92749	2.81904	2.91738
		27.3111	39.2241		27.3111	87.981																		3110.87	-5.88477	0.56886	1.54872	0.98969
		27.3301	39.6291		27.3301	84.867																		3110.4	-3.91627	1.93717	1.2806	-1.69574
		27.3453	40.2418		27.3453	85.172																		3109.93	0.35813	3.39231	2.41467	-2.01253
		27.3643	40.5504		27.3643	84.684																		3109.46	2.17472	0.74282	-0.79484	-2.80381
		27.3795	39.6986		27.3795	88.94																		3108.99	1.23232	-3.22816	-6.5465	-4.73649
		27.3947	39.965		27.3947	88.038																		3108.52	1.10527	-3.04588	-4.79462	-3.59245
		27.4137	40.395		27.4137	85.919																		3108.06	1.82763	1.08487	4.81471	0.85697
		27.429	40.1677		27.429	89.734																		3107.59	-0.41654	3.55671	8.81683	2.62838
		27.448	41.9464		27.448	88.124																		3107.12	-5.35357	1.12215	1.09212	0.04523
		27.4632	39.8077		27.4632	86.165																		3106.65	-7.38302	-2.88587	-6.03498	-0.90531
		27.4823	41.5682		27.4823	88.488																		3106.18	-4.26208	-2.98507	-1.30918	2.06753
		27.4975	41.2491		27.4975	85.971																		3105.71	-0.18516	1.3844	8.22968	2.79983
		27.5165	40.9954		27.5165	87.022																		3105.25	2.09386	5.0498	10.8632	-1.52256
		27.5318	42.0991		27.5318	89.066																		3104.78	4.92831	3.80544	8.80842	-4.08374
		27.547	41.7277		27.547	86.908																		3104.31	8.70971	0.11252	9.8999	-0.60618
		27.566	41.4736		27.566	89.079																		3103.84	8.95428	-0.3521	10.7759	2.16069
		27.5813	42.0959		27.5813	88.781																		3103.37	4.40669	2.87957	3.26014	-1.89811
		27.6003	42.9496		27.6003	88.574																		3102.91	0.44623	4.04435	-9.01786	-7.22589
		27.6156	42.6164		27.6156	89.453																		3102.44	0.06166	-0.13515	-14.4978	-6.10744
		27.6346	44.4632		27.6346	88.075																		3101.97	-0.67609	-4.92516	-10.3614	-1.18819
		27.6499	44.99		27.6499	88.299																		3101.5	-3.33941	-4.26986	-3.67245	0.7243
		27.6689	47.1527		27.6689	91.003																		3101.03	-2.2281	0.18257	0.55719	0.15523
		27.6842	51.5582		27.6842	91.045																		3100.56	4.74285	1.71197	2.06306	0.96006
		27.6995	58.4896		27.6995	91.866																		3100.1	9.12614	-1.33271	0.04227	1.51921
		27.7185	73.275		27.7185	92.107																		3099.63	4.38942	-3.61629	-4.60689	-0.67312
		27.7338	98.52		27.7338	96.569																		3099.16	-2.58451	-1.4104	-5.46317	-1.91292
		27.7529	145.144		27.7529	102.195																		3098.69	-2.16079	2.26193	1.12664	0.82711
		27.7681	215.012		27.7681	113.691																		3098.22	2.72014	3.1863	7.68594	2.22939
		27.7872	287.785		27.7872	137.733																		3097.75	2.83479	2.24674	5.44691	-2.34568
		27.8025	334.658		27.8025	174.916																		3097.29	-1.09885	2.71097	-1.35778	-6.53176
		27.8178	327.041		27.8178	236.52																		3096.82	-0.637	4.13821	-1.77609	-2.42387
		27.8369	272.048		27.8369	298.095																		3096.35	4.87859	3.18212	4.63388	5.40625
		27.8521	196.222		27.8521	331.889																		3095.88	7.10616	-0.50212	8.64489	6.9316
		27.8712	131.112		27.8712	313.907																		3095.41	2.58958	-3.04692	7.58318	2.78019
		27.8865	88.62		27.8865	257.328																		3094.94	-2.7012	-1.67847	8.16868	1.16292
		27.9056	65.9632		27.9056	187.991																		3094.48	-3.58131	1.66303	12.5605	2.69847
		27.9209	56.0473		27.9209	141.478																		3094.01	-1.53131	3.40828	13.864	1.18217
		27.94	50.0182		27.94	112.734																		3093.54	0.83942	2.99431	8.9716	-2.91026
		27.9553	47.3977		27.9553	102.798																		3093.07	3.59977	2.37737	5.1263	-2.61631
		27.9706	44.1132		27.9706	95.51																		3092.6	6.37161	2.14427	7.8969	2.47441
		27.9897	43.6782		27.9897	93.168																		3092.13	7.58953	0.91024	11.0302	5.27846
		28.005	42.0996		28.005	91.348																		3091.67	7.80958	-1.13856	6.02958	3.50537
		28.0241	41.9036		28.0241	89.632																		3091.2	8.68983	-0.9752	-3.36927	2.04395
		28.0394	41.4577		28.0394	87.679																		3090.73	8.88581	3.02086	-5.29768	2.76931
		28.0586	42.4509		28.0586	88.058																		3090.26	5.98284	7.41599	2.66314	2.36497
		28.0739	41.4341		28.0739	90.982																		3089.79	1.70106	7.26281	8.74098	0.82257
		28.093	40.49		28.093	88.494																		3089.33	0.02131	2.80491	3.3817	1.94751
		28.1083	40.7709		28.1083	88.402																		3088.86	1.10742	-0.39011	-6.26513	4.52216
		28.1236	40.6118		28.1236	90.008																		3088.39	1.99064	1.33607	-5.87943	2.90308
		28.1428	40.37		28.1428	86.505																		3087.92	1.81804	4.98267	4.87784	-2.25364
		28.1581	41.1546		28.1581	83.5																		3087.45	1.53859	4.87614	11.0216	-3.55176
		28.1772	40.3864		28.1772	89.08																		3086.98	0.35365	-0.34354	4.15512	0.95978
		28.1926	41.4432		28.1926	85.336																		3086.52	-2.45352	-6.47227	-5.16118	4.39329
		28.2117	39.475		28.2117	85.248																		3086.05	-4.35759	-8.71203	-4.07599	2.37935
		28.227	40.0773		28.227	87.464																		3085.58	-3.12509	-6.56134	3.17848	-0.6653
		28.2424	40.035		28.2424	84.034																		3085.11	-0.74229	-3.75981	4.10562	0.2132
		28.2615	38.6345		28.2615	88.438																		3084.64	0.68762	-3.7417	-0.81338	3.33411
		28.2768	40.5068		28.2768	86.373																		3084.17	2.8156	-5.4843	-0.6404	4.86169
		28.296	40.0932		28.296	87.511																		3083.71	5.95076	-5.06786	5.16514	4.5057
		28.3114	39.4804		28.3114	88.838																		3083.24	5.93631	-1.77902	5.07106	3.63605
		28.3305	40.5545		28.3305	85.884																		3082.77	2.27622	-0.0365	-3.59379	2.27909
		28.3459	40.2841		28.3459	86.857																		3082.3	2.0642	-2.83279	-8.24537	0.3677
		28.3651	40.1041		28.3651	88.976																		3081.83	7.62862	-6.07728	-1.38737	-1.15495
		28.3804	40.15		28.3804	86.341																		3081.36	8.91022	-4.0241	6.81401	-1.28042
		28.3957	41.31		28.3957	88.715																		3080.9	-0.41337	1.52667	4.87941	1.14028
		28.4149	40.28		28.4149	86.824																		3080.43	-8.17629	3.54666	-2.32901	6.612
		28.4303	39.4168		28.4303	84.828																		3079.96	-0.78665	0.822	-2.35918	11.4774
		28.4495	41.0245		28.4495	85.838																		3079.49	12.1752	-0.55881	6.26243	9.35819
		28.4648	41.4577		28.4648	86.055																		3079.02	10.0608	1.87655	13.9899	0.64545
		28.484	42.6395		28.484	88.217																		3078.56	-5.66475	2.50261	13.959	-4.73285
		28.4994	42.4264		28.4994	88.064																		3078.09	-12.4748	-2.15573	7.76424	-0.41559
		28.5186	44.185		28.5186	86.055																		3077.62	-2.12875	-6.12455	0.74418	6.42206
		28.534	48.3605		28.534	87.408																		3077.15	7.96206	-2.98375	-2.6548	6.49215
		28.5493	54.3209		28.5493	88.938																		3076.68	4.57643	3.65496	-1.2582	3.36733
		28.5686	63.0064		28.5686	93.088																		3076.21	-2.39488	5.89119	1.61001	5.94035
		28.5839	72.2168		28.5839	94.399																		3075.75	-1.2247	3.59162	1.85433	11.4834
		28.6031	77.9646		28.6031	98.515																		3075.28	1.70458	2.91823	0.22934	10.0488
		28.6185	77.4964		28.6185	103.924																		3074.81	-2.67026	5.35734	-0.26597	2.68726
		28.6378	68.7845		28.6378	112.713																		3074.34	-7.66376	6.22659	-1.39398	0.36591
		28.6531	59.2023		28.6531	115.808																		3073.87	-3.97922	3.46052	-6.25689	5.37256
		28.6685	51.7704		28.6685	116.237																		3073.4	2.35769	0.59352	-9.86223	8.70127
		28.6878	47.4864		28.6878	107.899																		3072.94	1.84935	0.31503	-3.94778	6.94147
		28.7032	44.1377		28.7032	98.274																		3072.47	-0.30621	1.11205	7.883	6.79464
		28.7224	42.3359		28.7224	95.004																		3072	4.80612	1.50622	12.3016	10.1536
		28.7378	43.0545		28.7378	90.384																		3071.53	10.8387	2.58624	6.39962	9.56618
		28.757	40.6336		28.757	89.298																		3071.06	6.77835	4.88507	2.25635	3.00299
		28.7724	40.6441		28.7724	84.976																		3070.59	-1.75793	6.69013	6.42216	-0.91864
		28.7917	40.3764		28.7917	88.45																		3070.13	-1.67307	6.69666	9.16465	1.95831
		28.8071	39.4341		28.8071	86.765																		3069.66	3.42299	5.36427	2.37064	4.29193
		28.8225	39.9995		28.8225	87.107																		3069.19	-0.46796	3.17838	-5.36852	1.62726
		28.8418	41.0464		28.8418	84.388																		3068.72	-10.8516	0.31556	-2.86652	0.78859
		28.8572	39.4145		28.8572	82.535																		3068.25	-11.0585	-1.9553	5.23272	6.30367
		28.8764	40.6259		28.8764	87.77																		3067.79	0.40541	-2.14219	6.63539	10.8555
		28.8919	40.4909		28.8919	86.669																		3067.32	6.12394	-0.56672	0.27202	8.27649
		28.9111	39.7973		28.9111	84.283																		3066.85	-0.51879	1.48487	-4.93796	4.82654
		28.9265	39.7204		28.9265	85.366																		3066.38	-4.82134	3.4773	-4.51311	7.54618
		28.9458	39.5323		28.9458	87.341																		3065.91	1.93171	4.52394	-0.89073	11.4173
		28.9612	40.4177		28.9612	88.19																		3065.44	6.621	2.89178	3.92966	8.98244
		28.9767	39.3727		28.9767	87.369																		3064.98	-1.55154	-0.6331	8.68408	4.09912
		28.996	38.8441		28.996	88.147																		3064.51	-10.3412	-1.6979	9.62184	4.53367
		29.0114	40.0332		29.0114	86.676																		3064.04	-4.56755	1.7272	5.05223	7.80231
		29.0307	39.2709		29.0307	87.416																		3063.57	8.05477	5.3166	-0.48901	6.26516
		29.0461	39.5491		29.0461	88.181																		3063.1	9.94558	4.42068	-2.6606	1.20982
		29.0654	39.8105		29.0654	87.274																		3062.63	1.85069	1.17694	-2.92113	0.17757
		29.0809	38.4423		29.0809	85.46																		3062.17	-1.45985	0.8051	-2.77682	3.5473
		29.0963	39.1414		29.0963	86.073																		3061.7	3.22359	3.61894	0.22998	4.66203
		29.1156	39.1027		29.1156	86.276																		3061.23	5.86273	6.01472	5.09801	1.50293
		29.1311	39.9477		29.1311	85.589																		3060.76	3.62282	6.84474	4.93766	-1.37712
		29.1504	40.3923		29.1504	85.935																		3060.29	3.79007	7.256	-0.82793	-1.54559
		29.1658	39.0373		29.1658	84.253																		3059.82	6.51255	6.63234	-1.72822	-0.94991
		29.1852	39.295		29.1852	88.359																		3059.36	3.07656	4.41627	7.33629	-0.21525
		29.2006	40.2891		29.2006	85.754																		3058.89	-5.87147	3.46962	15.3801	1.94039
		29.22	38.7345		29.22	86.486																		3058.42	-7.60195	5.71733	12.274	4.1335
		29.2354	38.8782		29.2354	85.081																		3057.95	1.86461	7.22814	6.10622	3.56687
		29.2509	39.2868		29.2509	86.298																		3057.48	9.72677	3.95504	9.5078	1.24202
		29.2702	39.4327		29.2702	84.182																		3057.01	6.58203	-0.75808	17.3774	0.44436
		29.2857	39.3346		29.2857	87.656																		3056.55	0.739	-1.42166	15.1061	1.18557
		29.305	39.4177		29.305	87.805																		3056.08	2.97425	0.26652	3.64755	1.23944
		29.3205	39.1477		29.3205	85.689																		3055.61	8.96687	-0.66126	-1.61089	0.9765
		29.3399	40.0305		29.3399	85.938																		3055.14	8.42055	-2.61958	4.28084	1.9468
		29.3553	39.4523		29.3553	86.617																		3054.67	2.72349	-0.71582	9.02889	2.55086
		29.3747	40.0091		29.3747	85.024																		3054.21	1.04627	3.25924	3.20991	0.51715
		29.3902	39.78		29.3902	86.729																		3053.74	4.46951	4.20192	-7.04381	-2.08006
		29.4057	38.3741		29.4057	83.732																		3053.27	5.93875	4.2071	-11.091	-1.64156
		29.425	39.2782		29.425	85.385																		3052.8	2.9735	8.29988	-6.3208	0.74746
		29.4405	39.5		29.4405	81.255																		3052.33	-0.15356	12.0963	3.529	1.10111
		29.4599	39.2454		29.4599	87.406																		3051.86	-1.19306	7.05453	13.0934	-1.06683
		29.4754	39.4882		29.4754	86.004																		3051.4	-1.5387	-2.8315	16.0629	-3.01886
		29.4948	38.9486		29.4948	84.448																		3050.93	-0.3034	-4.36945	9.97118	-3.6097
		29.5103	38.5218		29.5103	85.559																		3050.46	4.44206	3.47473	2.13415	-2.99349
		29.5258	39.65		29.5258	85.074																		3049.99	9.18583	7.03197	2.39408	0.13881
		29.5452	39.0741		29.5452	88.564																		3049.52	8.1958	0.46784	8.9563	5.6899
		29.5607	39.7118		29.5607	87.021																		3049.05	3.22243	-4.8104	10.7391	8.97544
		29.5801	38.2414		29.5801	84.656																		3048.59	1.84584	0.13197	4.9663	6.38298
		29.5956	38.1282		29.5956	86.889																		3048.12	5.4826	7.34074	1.57896	1.97146
		29.615	39.8646		29.615	83.799																		3047.65	7.06217	6.44755	6.7167	1.91545
		29.6305	39.4259		29.6305	85.566																		3047.18	2.48049	1.05394	12.6432	4.47009
		29.6499	39.7018		29.6499	86.191																		3046.71	-2.99647	0.10699	10.4189	3.07804
		29.6654	40.35		29.6654	87.352																		3046.24	-2.84529	2.96089	3.71567	-1.73987
		29.6809	38.4427		29.6809	84.62																		3045.78	1.92994	3.8054	1.83852	-2.33679
		29.7004	40.2377		29.7004	83.807																		3045.31	5.50544	3.07176	5.19893	3.38704
		29.7159	39.3577		29.7159	84.681																		3044.84	4.80521	4.29352	6.87029	7.90436
		29.7353	38.4236		29.7353	84.669																		3044.37	1.66882	6.02671	5.37236	5.56964
		29.7509	39.5559		29.7509	84.221																		3043.9	0.01453	5.75338	6.38593	0.67008
		29.7703	39.2309		29.7703	85.476																		3043.44	2.13031	5.7927	11.206	-0.4022
		29.7858	39.465		29.7858	83.923																		3042.97	5.90633	7.63222	11.8614	1.15879
		29.8053	39.5523		29.8053	85.112																		3042.5	6.42295	7.05212	2.17416	0.35177
		29.8208	38.7814		29.8208	83.722																		3042.03	2.70312	2.32445	-11.1202	-2.42859
		29.8363	40.8768		29.8363	85.744																		3041.56	0.37211	-0.21436	-14.4073	-2.39933
		29.8558	40.3841		29.8558	84.324																		3041.09	3.37808	3.35585	-3.59498	1.0635
		29.8713	41.3045		29.8713	86.473																		3040.63	6.4711	6.55387	10.7895	2.82994
		29.8908	41.9991		29.8908	84.137																		3040.16	2.69552	3.68854	16.2935	-0.37227
		29.9064	41.5464		29.9064	87.172																		3039.69	-4.41276	0.58452	11.8123	-5.12787
		29.9258	42.0341		29.9258	86.133																		3039.22	-5.06927	4.07741	5.39233	-6.05619
		29.9414	41.7154		29.9414	86.47																		3038.75	1.44553	9.02859	3.08342	-2.69967
		29.9569	40.8759		29.9569	88.226																		3038.28	5.9618	7.34686	4.72761	0.75987
		29.9764	40.7482		29.9764	86.925																		3037.82	4.69523	2.63061	7.80561	1.46047
		29.992	39.2841		29.992	87.036																		3037.35	4.21092	3.2346	9.69997	0.83197
		30.0114	39.16		30.0114	88.214																		3036.88	7.94737	7.04396	7.80792	1.32973
		30.027	39.5364		30.027	85.986																		3036.41	9.16869	6.60106	2.96325	2.70785
		30.0465	39.9905		30.0465	87.411																		3035.94	3.55318	4.18373	1.0249	3.22868
		30.0621	39.7164		30.0621	84.191																		3035.47	-1.23394	7.35999	5.25064	2.83936
		30.0816	38.7959		30.0816	88.681																		3035.01	2.98915	13.1192	9.68737	2.65613
		30.0972	38.9173		30.0972	85.456																		3034.54	11.5585	11.4162	7.52912	2.30632
		30.1127	39.6573		30.1127	86.393																		3034.07	14.3029	2.98626	2.92782	0.80306
		30.1322	39.5536		30.1322	84.9																		3033.6	10.5597	-0.93966	4.37269	-0.36011
		30.1478	39.5414		30.1478	86.286																		3033.13	7.49462	3.36283	8.68692	1.36387
		30.1673	39.6877		30.1673	84.979																		3032.67	7.64509	8.19054	4.9353	4.58714
		30.1829	39.8468		30.1829	84.33																		3032.2	7.69082	9.1387	-5.40274	4.4659
		30.2024	39.5359		30.2024	85.966																		3031.73	6.96668	10.115	-7.68145	-0.16475
		30.218	39.5523		30.218	85.262																		3031.26	7.73659	11.9864	2.24145	-4.00087
		30.2375	39.8768		30.2375	87.095																		3030.79	8.1368	9.7303	9.47457	-2.35293
		30.2532	41.1155		30.2532	83.068																		3030.32	3.87771	3.97174	3.42832	2.23187
		30.2688	39.2032		30.2688	85.031																		3029.86	-2.80267	2.59413	-5.24327	3.89661
		30.2883	38.2827		30.2883	82.375																		3029.39	-4.1584	6.90714	-2.76424	1.55452
		30.3039	39.1464		30.3039	84.348																		3028.92	1.81646	8.40628	5.64828	-0.889
		30.3235	39.3036		30.3235	85.861																		3028.45	8.41096	3.94967	6.6112	-0.84955
		30.3391	39.2573		30.3391	84.987																		3027.98	10.1944	1.98024	1.69123	0.51385
		30.3586	39.5046		30.3586	85.748																		3027.51	9.25126	7.50343	2.73539	1.70079
		30.3742	39.5354		30.3742	83.57																		3027.05	9.08897	12.5585	9.83333	2.84973
		30.3899	40.6468		30.3899	84.644																		3026.58	8.7894	9.71517	11.4866	3.8725
		30.4094	40.1218		30.4094	84.15																		3026.11	6.89695	4.85118	5.39036	3.79822
		30.425	40.6427		30.425	86.138																		3025.64	5.77361	6.8646	2.64777	2.98792
		30.4446	41.0336		30.4446	85.942																		3025.17	7.36602	12.7327	8.86488	3.50722
		30.4602	40.3118		30.4602	87.268																		3024.7	8.35326	13.3565	14.9002	5.91152
		30.4798	41.8936		30.4798	85.644																		3024.24	4.70986	8.70302	11.577	7.4812
		30.4954	42.8691		30.4954	85.916																		3023.77	-0.84024	6.46917	3.36658	5.43003
		30.515	42.8991		30.515	86.911																		3023.3	-1.21984	8.79299	1.16904	1.01152
		30.5307	44.4232		30.5307	86.037																		3022.83	5.00383	10.38	7.74405	-1.44088
		30.5463	45.9118		30.5463	87.145																		3022.36	10.5447	8.93499	15.843	0.19529
		30.5659	50.4414		30.5659	90.601																		3021.89	8.4255	8.44804	17.7967	3.0575
		30.5815	56.1918		30.5815	89.813																		3021.43	1.25074	11.0726	13.3631	3.00696
		30.6011	65.8323		30.6011	88.943																		3020.96	-1.79229	13.0729	8.88541	0.03931
		30.6168	85.4023		30.6168	93.385																		3020.49	3.51756	11.2355	9.6269	-2.17714
		30.6364	106.84		30.6364	98.122																		3020.02	11.3212	8.01069	13.1984	-1.8573
		30.652	128.106		30.652	106.262																		3019.55	13.427	7.36692	12.794	-1.00057
		30.6716	134.587		30.6716	117.76																		3019.09	9.35577	8.99519	7.43094	-0.69493
		30.6873	125.17		30.6873	133.578																		3018.62	5.57444	9.61272	4.36641	1.59698
		30.703	102.978		30.703	151.458																		3018.15	6.06984	8.19918	8.83344	6.97514
		30.7226	80.205		30.7226	158.909																		3017.68	7.83269	7.16166	16.4994	10.7978
		30.7383	62.6123		30.7383	147.41																		3017.21	6.58087	8.52708	19.9862	8.35697
		30.7579	54.0468		30.7579	134.336																		3016.74	3.28365	11.0248	17.8635	2.72894
		30.7736	49.4368		30.7736	116.285																		3016.28	2.3093	11.9096	12.7953	1.11794
		30.7932	44.4568		30.7932	102.715																		3015.81	4.96539	10.6236	6.16446	4.18713
		30.8089	43.4086		30.8089	95.889																		3015.34	7.81775	8.98805	-0.19845	5.51485
		30.8246	41.9682		30.8246	94.428																		3014.87	7.25499	7.89364	-2.21579	2.36607
		30.8442	41.4977		30.8442	87.202																		3014.4	3.6964	5.98956	0.85238	0.19543
		30.8599	41.5136		30.8599	90.045																		3013.93	0.64233	2.66248	4.13576	3.65381
		30.8795	40.9286		30.8795	90.3																		3013.47	0.5346	0.12575	5.52303	8.93158
		30.8953	40.5046		30.8953	88.015																		3013	2.4966	0.58267	9.53465	9.30322
		30.9149	39.7754		30.9149	85.91																		3012.53	4.17702	3.01529	16.8019	4.40574
		30.9306	40.0545		30.9306	86.518																		3012.06	4.72474	5.04808	18.329	-0.23818
		30.9503	41.22		30.9503	89.541																		3011.59	4.69448	6.40241	9.43665	-0.5356
		30.966	39.4141		30.966	88.927																		3011.12	3.86297	7.84576	1.1084	2.78914
		30.9817	39.6		30.9817	89.208																		3010.66	1.74637	8.227	5.35448	6.44657
		31.0013	40.4127		31.0013	86.208																		3010.19	0.30515	5.90057	15.85	7.64581
		31.0171	40.3573		31.0171	88.826																		3009.72	2.45261	2.32561	17.1227	6.10925
		31.0367	39.1173		31.0367	87.915																		3009.25	6.59711	0.87178	8.47151	4.31246
		31.0525	39.0923		31.0525	87.341																		3008.78	7.0427	2.19284	3.25559	4.26949
		31.0721	40.6977		31.0721	88.074																		3008.32	2.53089	3.74515	6.27036	4.28066
		31.0879	39.7314		31.0879	86.1																		3007.85	-0.4046	3.84812	8.18351	1.85712
		31.1075	40.9309		31.1075	87.831																		3007.38	3.05616	3.38157	4.02483	-0.80634
		31.1233	39.4023		31.1233	88.156																		3006.91	8.01984	3.24091	1.51376	0.74923
		31.139	39.6559		31.139	89.005																		3006.44	7.5285	2.67892	6.13198	5.20892
		31.1587	39.9518		31.1587	88.769																		3005.97	3.70941	0.80612	11.1787	6.18913
		31.1745	39.8914		31.1745	89.01																		3005.51	3.14305	-1.8666	9.27652	2.44895
		31.1942	39.9164		31.1942	88.981																		3005.04	4.62601	-3.62673	3.48989	0.25157
		31.2099	41.58		31.2099	91.063																		3004.57	1.81333	-2.56085	0.62206	2.56356
		31.2296	39.2164		31.2296	87.541																		3004.1	-3.4352	1.70954	1.84868	3.68817
		31.2454	39.6318		31.2454	91.536																		3003.63	-2.14228	6.51277	5.44495	-0.22351
		31.2612	40.195		31.2612	88.662																		3003.16	5.94473	8.21688	10.864	-2.91282
		31.2809	38.5868		31.2809	89.351																		3002.7	9.59263	6.96374	14.9141	2.22253
		31.2966	39.6486		31.2966	89.13																		3002.23	3.52274	6.65852	11.7268	10.1719
		31.3163	38.705		31.3163	88.009																		3001.76	-2.40111	8.60885	2.187	11.1997
		31.3321	38.9073		31.3321	88.378																		3001.29	1.7744	8.81517	-3.77966	5.71621
		31.3518	39.7091		31.3518	89.906																		3000.82	11.0113	4.59221	-0.13063	2.60063
		31.3676	39.685		31.3676	90.762																		3000.35	13.6953	0.10695	6.75816	4.70404
		31.3874	39.4132		31.3874	88.357																		2999.89	8.44843	0.82343	8.43576	5.90879
		31.4032	40.1064		31.4032	89.18																		2999.42	3.64497	5.30616	6.71212	2.7651
		31.4189	39.3854		31.4189	89.679																		2998.95	4.38696	7.65033	8.56554	-0.25932
		31.4387	38.9932		31.4387	88.595																		2998.48	8.20109	6.07504	13.9157	0.73405
		31.4545	40.26		31.4545	88.787																		2998.01	11.2903	3.87041	16.2473	3.12852
		31.4742	40.745		31.4742	91.254																		2997.55	12.1607	3.0866	12.6334	3.46283
		31.49	40.2418		31.49	91.364																		2997.08	10.4466	2.44617	6.64655	2.90538
		31.5098	39.6705		31.5098	92.718																		2996.61	7.36684	1.00571	2.87272	3.7063
		31.5256	38.7441		31.5256	90.742																		2996.14	5.91637	-0.5615	3.16607	5.02834
		31.5453	38.3595		31.5453	90.331																		2995.67	6.87598	-1.88014	6.5492	5.55577
		31.5612	39.9859		31.5612	91.422																		2995.2	7.14034	-2.41758	9.46341	6.40035
		31.577	39.5268		31.577	89.379																		2994.74	5.24489	-0.42645	8.76129	8.41667
		31.5967	39.0877		31.5967	91.629																		2994.27	4.7048	3.87347	6.95282	9.66359
		31.6126	39.5609		31.6126	90.289																		2993.8	7.86514	6.08683	10.0662	8.14476
		31.6323	41.3141		31.6323	89.464																		2993.33	10.6634	3.17143	17.3238	4.79791
		31.6482	40.4927		31.6482	91.25																		2992.86	8.37307	-0.89458	19.241	1.9635
		31.668	39.4014		31.668	91.566																		2992.39	2.77802	-0.11799	11.1791	0.94088
		31.6838	40.2386		31.6838	90.101																		2991.93	-1.31836	4.75489	2.03696	2.01235
		31.6996	41.3886		31.6996	91.42																		2991.46	-3.02595	8.03907	1.70981	4.40053
		31.7194	40.8709		31.7194	92.744																		2990.99	-3.75445	7.80518	6.0454	5.56285
		31.7353	41.6636		31.7353	91.35																		2990.52	-2.43855	6.65408	4.73969	3.51326
[truncated: 14,564 more rows]
[truncated: 48 more columns]

## Sheet: Figure 6
			Fig 6(a)						Fig 6(b)
			Dehydrogenation						Cracking
[truncated: 7 more rows]

## Sheet: Figure S1
	Fig. S1(a)																										Fig. S1(b)																		Fig. S1(c)
[truncated: 36 more rows]
[truncated: 23 more columns]

[truncated: 46 more sheets: Figure S2, Figure S3, Figure S4, Figure S5, Figure S6, Figure S7, Figure S8, Figure S9, Figure S10, Figure S11, Figure S12, Figure S13, Figure S14, Figure S15, Figure S16, Figure S17, Figure S18, Figure S19, Figure S20, Figure S21 …]
